# Supplementary material for: Identification of HOXB9 to predict prognosis of endometrial cancer based on comprehensive bioinformatics analysis
Source: Eur J Med Res. 2023 Feb 17;28:79. doi: 10.1186/s40001-022-00979-3 (PMC9936693; doi:10.1186/s40001-022-00979-3)
Supplement: Supplementary file 1 — Additional file 1. Correlated genes of HOXB9 [file 40001_2022_979_MOESM1_ESM.xlsx]

## Sheet: Linked omics 基因列表
Query	Statistic	P-value	FDR (BH)	Event_SD	Event_TD
A1BG	0.11364	0.133165	0.568122	176	176
A1CF	0.0991244	0.190572	0.624148	176	42
A2BP1	0.015153	0.841788	0.952408	176	69
A2LD1	-0.158982	0.0350717	0.381968	176	176
A2ML1	-0.152118	0.0438591	0.407237	176	155
A2M	-0.0217543	0.774434	0.932608	176	176
A4GALT	-0.0539394	0.477081	0.817213	176	176
A4GNT	0.0287775	0.704588	0.909142	176	77
AAA1	-0.0268879	0.723166	0.914644	176	36
AAAS	-0.0389783	0.60752	0.872837	176	176
AACSL	0.0926444	0.221352	0.653891	176	124
AACS	0.0482982	0.524416	0.838009	176	176
AADACL2	0.0410112	0.588903	0.864542	176	28
AADACL3	-0.160904	0.0328968	0.374195	176	33
AADACL4	-0.0267862	0.72417	0.915201	176	102
AADAC	-0.172267	0.0222415	0.323984	176	139
AADAT	-0.00512946	0.946131	0.986812	176	176
AAGAB	-0.0660986	0.383426	0.771459	176	176
AAK1	0.200188	0.00772423	0.229398	176	176
AAMP	0.199573	0.00791814	0.230927	176	176
AANAT	-0.0764316	0.313344	0.726004	176	138
AARS2	0.151523	0.0447001	0.407627	176	176
AARSD1	0.0310989	0.682002	0.900667	176	176
AARS	-0.0393811	0.603811	0.871131	176	176
AASDHPPT	0.0273597	0.718512	0.912202	176	176
AASDH	-0.0666464	0.379487	0.769174	176	176
AASS	0.00556316	0.941585	0.985835	176	175
AATF	0.0796627	0.293265	0.710255	176	176
AATK	0.237698	0.00149007	0.141064	176	176
ABAT	0.0835921	0.270026	0.69536	176	176
ABCA10	-0.055767	0.462258	0.810521	176	167
ABCA11P	-0.00246298	0.974119	0.994131	176	175
ABCA12	-0.00707888	0.92571	0.981237	176	167
ABCA13	0.070537	0.352231	0.750197	176	168
ABCA17P	0.13782	0.0681407	0.464895	176	153
ABCA1	0.0934845	0.217173	0.651291	176	176
ABCA2	-0.00180414	0.981041	0.995757	176	176
ABCA3	0.138713	0.066357	0.46067	176	176
ABCA4	0.0215769	0.776224	0.933278	176	174
ABCA5	-0.00639923	0.932825	0.983151	176	176
ABCA6	-0.0858644	0.257173	0.686233	176	173
ABCA7	-0.0661344	0.383167	0.771452	176	176
ABCA8	0.051413	0.497988	0.826619	176	172
ABCA9	-0.0531966	0.483178	0.820261	176	172
ABCB10	-0.151216	0.0451402	0.409624	176	176
ABCB11	-0.04107	0.588369	0.864347	176	62
ABCB1	0.0832719	0.271871	0.696439	176	176
ABCB4	-0.0128172	0.865927	0.960138	176	175
ABCB5	0.00899017	0.905734	0.975497	176	124
ABCB6	0.139181	0.0654367	0.458525	176	176
ABCB7	0.0520813	0.492411	0.824053	176	176
ABCB8	-0.0785306	0.3002	0.714435	176	176
ABCB9	0.0882201	0.244301	0.675357	176	176
ABCC10	0.143507	0.0574172	0.441508	176	176
ABCC11	0.0569174	0.45306	0.80697	176	153
ABCC12	0.0934109	0.217537	0.651597	176	81
ABCC13	-0.0876302	0.247481	0.677242	176	54
ABCC1	-0.0493596	0.515331	0.833569	176	176
ABCC2	-0.0566271	0.455372	0.807863	176	169
ABCC3	-0.087679	0.247217	0.677242	176	176
ABCC4	0.100759	0.183327	0.617649	176	176
ABCC5	0.138909	0.0659705	0.459783	176	176
ABCC6P1	0.176806	0.0189045	0.30809	176	149
ABCC6P2	0.178844	0.0175536	0.302515	176	171
ABCC6	0.199486	0.00794613	0.230927	176	176
ABCC8	-0.00855662	0.910261	0.976771	176	117
ABCC9	-0.0919106	0.225048	0.657916	176	175
ABCD1	0.132835	0.078833	0.483758	176	176
ABCD2	-0.014092	0.852736	0.956199	176	159
ABCD3	0.00663704	0.930335	0.982374	176	176
ABCD4	0.052844	0.486087	0.821041	176	176
ABCE1	0.0041407	0.956504	0.989467	176	176
ABCF1	0.186077	0.0134121	0.275981	176	176
ABCF2	0.0802083	0.289961	0.709406	176	176
ABCF3	0.096088	0.204582	0.637852	176	176
ABCG1	-0.04107	0.588369	0.864347	176	176
ABCG2	0.0483662	0.523831	0.837902	176	176
ABCG4	0.151782	0.0443324	0.407627	176	171
ABCG5	0.0364252	0.631262	0.88351	176	161
ABCG8	0.132676	0.0791955	0.484322	176	109
ABHD10	-0.0181276	0.811264	0.943237	176	176
ABHD11	-0.0933328	0.217924	0.651871	176	176
ABHD12B	-0.102041	0.177787	0.611863	176	155
ABHD12	0.0228778	0.763121	0.928209	176	176
ABHD13	0.0260419	0.731538	0.918538	176	176
ABHD14A	-0.0187725	0.804682	0.942305	176	176
ABHD14B	-0.144974	0.0548906	0.436536	176	176
ABHD15	-0.0345808	0.648653	0.889886	176	176
ABHD1	0.232155	0.00193253	0.150485	176	171
ABHD2	-0.109123	0.149396	0.586502	176	176
ABHD3	0.036083	0.634474	0.884896	176	176
ABHD4	0.0464987	0.540001	0.846525	176	176
ABHD5	-0.172406	0.0221323	0.323717	176	176
ABHD6	-0.0292041	0.700417	0.907583	176	176
ABHD8	-0.00838042	0.912101	0.976771	176	176
ABI1	-0.0585673	0.44005	0.800698	176	176
ABI2	0.109401	0.148354	0.585171	176	176
ABI3BP	0.0590893	0.435978	0.798924	176	176
ABI3	-0.122638	0.104908	0.525285	176	176
ABL1	-0.0307911	0.684981	0.901232	176	176
ABL2	0.0784092	0.30095	0.71487	176	176
ABLIM1	0.0305782	0.687044	0.902485	176	176
ABLIM2	0.269895	0.000291764	0.0802846	176	176
ABLIM3	0.0757283	0.31783	0.729132	176	176
ABO	0.128475	0.0892582	0.502911	176	142
ABP1	0.317181	1.79334e-05	0.0169923	176	174
ABRA	0.168474	0.0254082	0.338768	176	107
ABR	-0.103744	0.170619	0.60435	176	176
ABT1	0.10906	0.14963	0.586782	176	176
ABTB1	-0.0793009	0.29547	0.711609	176	176
ABTB2	0.0211554	0.780483	0.934195	176	176
ACAA1	-0.139777	0.0642797	0.457289	176	176
ACAA2	0.0306287	0.686555	0.902155	176	176
ACACA	0.0295702	0.696845	0.906307	176	176
ACACB	0.0668475	0.378047	0.768221	176	176
ACAD10	-0.0676681	0.372208	0.765103	176	176
ACAD11	-0.070747	0.350796	0.749505	176	176
ACAD8	0.0411048	0.588053	0.864347	176	176
ACAD9	0.0747904	0.323879	0.731493	176	176
ACADL	0.113514	0.1336	0.569217	176	156
ACADM	0.0204159	0.787972	0.93773	176	176
ACADSB	-0.0108815	0.886026	0.967888	176	176
ACADS	-0.171046	0.0232222	0.328264	176	176
ACADVL	0.0153695	0.839559	0.95185	176	176
ACAN	-0.0346938	0.647583	0.889249	176	176
ACAP1	-0.11567	0.126329	0.559343	176	176
ACAP2	0.00624019	0.934491	0.983419	176	176
ACAP3	0.0850425	0.261772	0.69006	176	176
ACAT1	-0.148632	0.0489842	0.420305	176	176
ACAT2	0.0763985	0.313554	0.726067	176	176
ACBD3	-0.0484451	0.523153	0.837802	176	176
ACBD4	0.0158231	0.83489	0.950944	176	176
ACBD5	-0.0497026	0.512412	0.833414	176	176
ACBD6	-0.0326915	0.666667	0.895702	176	176
ACBD7	0.175776	0.0196213	0.311896	176	176
ACCN1	-0.0721195	0.341506	0.745148	176	163
ACCN2	-0.0141554	0.852081	0.955895	176	176
ACCN3	0.127648	0.0913563	0.507238	176	174
ACCN4	0.17435	0.0206516	0.315884	176	146
ACCN5	-0.0288904	0.703484	0.908897	176	10
ACCSL	0.0711493	0.348056	0.748569	176	11
ACCS	-0.0596093	0.431943	0.797843	176	176
ACD	-0.109585	0.147671	0.584603	176	176
ACE2	-0.122663	0.104836	0.525285	176	175
ACER1	-0.0582802	0.442298	0.802489	176	60
ACER2	-0.00703035	0.926218	0.981251	176	172
ACER3	0.00595534	0.937475	0.984532	176	176
ACE	0.0315863	0.677294	0.899233	176	176
ACHE	0.167363	0.026406	0.342456	176	176
ACIN1	0.0533637	0.481803	0.819884	176	176
ACLY	0.00937708	0.901698	0.973913	176	176
ACMSD	0.0443786	0.558654	0.853968	176	59
ACN9	0.00428928	0.954945	0.9893	176	176
ACO1	-0.0683994	0.36705	0.762419	176	176
ACO2	-0.0511501	0.500191	0.827237	176	176
ACOT11	-0.121633	0.107807	0.5306	176	176
ACOT12	-0.0397486	0.600436	0.869705	176	47
ACOT13	-0.171363	0.0229636	0.326612	176	176
ACOT1	-0.041579	0.58375	0.862777	176	176
ACOT2	-0.00662519	0.930459	0.982374	176	176
ACOT4	-0.0610065	0.421209	0.791876	176	176
ACOT6	0.106586	0.159144	0.597067	176	146
ACOT7	0.0326595	0.666974	0.895933	176	176
ACOT8	0.07536	0.320196	0.730825	176	176
ACOT9	-0.318284	1.67049e-05	0.0166197	176	176
ACOX1	0.0270491	0.721574	0.913449	176	176
ACOX2	-0.0876652	0.247292	0.677242	176	175
ACOX3	-0.130815	0.0835349	0.493687	176	176
ACOXL	0.171491	0.0228603	0.326543	176	172
ACP1	0.212938	0.00454792	0.199437	176	176
ACP2	-0.092826	0.220444	0.653334	176	176
ACP5	0.00410146	0.956916	0.989522	176	176
ACP6	-0.08071	0.286945	0.707863	176	176
ACPL2	0.127058	0.0928745	0.509213	176	176
ACPP	-0.0116251	0.878295	0.964751	176	175
ACPT	0.0456645	0.547304	0.848967	176	53
ACRBP	0.053119	0.483817	0.820604	176	176
ACRC	0.124142	0.100684	0.518349	176	176
ACRV1	0.0845656	0.264467	0.691416	176	158
ACR	0.232174	0.00193081	0.150485	176	160
ACSBG1	-0.0173772	0.81894	0.944598	176	170
ACSBG2	-0.0346421	0.648072	0.88958	176	125
ACSF2	0.114233	0.13114	0.566036	176	176
ACSF3	-0.00868962	0.908872	0.976249	176	176
ACSL1	-0.00937235	0.901747	0.973913	176	176
ACSL3	0.003877	0.959271	0.989837	176	176
ACSL4	0.0890149	0.240061	0.671372	176	176
ACSL5	-0.0296141	0.696417	0.906307	176	176
ACSL6	-0.0530193	0.484639	0.820759	176	151
ACSM1	-0.240089	0.00132957	0.140722	176	165
ACSM2A	-0.135761	0.0724041	0.473446	176	35
ACSM2B	-0.151761	0.0443616	0.407627	176	27
ACSM3	0.0265401	0.726603	0.916422	176	176
ACSM4	0.0811243	0.28447	0.70607	176	28
ACSM5	0.112443	0.137329	0.574401	176	150
ACSS1	0.0932665	0.218252	0.652032	176	176
ACSS2	-0.0473177	0.532879	0.842461	176	176
ACSS3	-0.158902	0.0351644	0.382292	176	173
ACTA1	0.0496868	0.512546	0.833427	176	169
ACTA2	-0.0771738	0.308654	0.721607	176	176
ACTBL2	0.00643343	0.932467	0.983145	176	119
ACTB	-0.198548	0.00825119	0.235218	176	176
ACTC1	-0.0090103	0.905524	0.975455	176	165
ACTG1	-0.055854	0.461559	0.81044	176	176
ACTG2	-0.0503882	0.506604	0.830644	176	176
ACTL6A	0.103409	0.172012	0.605254	176	176
ACTL6B	0.0297666	0.694932	0.905435	176	22
ACTL7A	-0.0850044	0.261987	0.690374	176	15
ACTL7B	-0.0429796	0.57113	0.859337	176	52
ACTL8	0.222975	0.00293405	0.171198	176	161
ACTL9	0.078359	0.301261	0.71487	176	12
ACTN1	0.00551358	0.942104	0.985856	176	176
ACTN2	0.137548	0.0686927	0.465862	176	158
ACTN3	-0.0453539	0.550035	0.850203	176	136
ACTN4	0.0493146	0.515715	0.833569	176	176
ACTR10	0.0931339	0.21891	0.652348	176	176
ACTR1A	-0.0634026	0.403167	0.782632	176	176
ACTR1B	-0.036227	0.633122	0.884308	176	176
ACTR2	0.0646128	0.394232	0.777446	176	176
ACTR3B	0.0118862	0.875583	0.964283	176	176
ACTR3C	-0.129643	0.0863649	0.498957	176	176
ACTR3	0.0424475	0.57591	0.860513	176	176
ACTR5	0.135806	0.072308	0.473202	176	176
ACTR6	-0.0930352	0.219401	0.652466	176	176
ACTR8	0.0618106	0.415102	0.78829	176	176
ACTRT1	0.025333	0.738577	0.920395	176	26
ACTRT2	-0.0354862	0.640092	0.886418	176	5
ACVR1B	0.230863	0.00205149	0.151147	176	176
ACVR1C	0.0195772	0.796487	0.939561	176	170
ACVR1	0.00698143	0.92673	0.981272	176	176
ACVR2A	-0.00877305	0.908001	0.976249	176	176
ACVR2B	0.0309454	0.683487	0.900667	176	176
ACVRL1	-0.0217961	0.774012	0.932504	176	176
ACY1	-0.0671869	0.375625	0.76661	176	176
ACY3	-0.0621431	0.412593	0.787565	176	176
ACYP1	-0.0159175	0.833919	0.950669	176	176
ACYP2	0.00496312	0.947876	0.987161	176	176
ADAD1	-0.0253006	0.738899	0.920448	176	18
ADAD2	0.0243449	0.748425	0.923849	176	153
ADAL	0.207165	0.00580214	0.216606	176	176
ADAM10	0.0309581	0.683364	0.900667	176	176
ADAM11	0.168653	0.0252508	0.337889	176	175
ADAM12	-0.0125603	0.868589	0.961459	176	176
ADAM15	-0.0139751	0.853944	0.956778	176	176
ADAM17	0.173378	0.0213815	0.31854	176	176
ADAM18	0.00236831	0.975114	0.994251	176	26
ADAM19	-0.0193046	0.799261	0.940338	176	176
ADAM20	0.0148831	0.844571	0.953112	176	157
ADAM21P1	0.131947	0.0808734	0.488382	176	113
ADAM21	0.165868	0.0278015	0.348359	176	157
ADAM22	0.00534562	0.943865	0.986301	176	168
ADAM23	0.039572	0.602057	0.870129	176	160
ADAM28	-0.0749203	0.323036	0.731493	176	175
ADAM29	-0.00553288	0.941902	0.985835	176	56
ADAM2	-0.0435068	0.566414	0.857333	176	62
ADAM30	0.0770181	0.309635	0.722177	176	10
ADAM32	0.019112	0.801222	0.941184	176	174
ADAM33	0.164314	0.0293184	0.35812	176	175
ADAM3A	0.0274577	0.717546	0.91211	176	6
ADAM5P	-0.00527723	0.944582	0.986531	176	20
ADAM6	-0.109119	0.149408	0.586502	176	176
ADAM7	-0.0156443	0.83673	0.951571	176	7
ADAM8	0.019527	0.796998	0.939751	176	176
ADAM9	-0.135524	0.0729082	0.473727	176	176
ADAMDEC1	0.0462339	0.542314	0.847081	176	175
ADAMTS10	0.043372	0.567617	0.858015	176	176
ADAMTS12	0.124441	0.0998584	0.517118	176	171
ADAMTS13	0.0983463	0.194093	0.628028	176	176
ADAMTS14	0.0956911	0.206466	0.639696	176	176
ADAMTS15	0.0924351	0.222402	0.653891	176	169
ADAMTS16	0.162895	0.0307657	0.363741	176	168
ADAMTS17	0.174546	0.0205074	0.315884	176	174
ADAMTS18	-0.0707661	0.350666	0.749384	176	164
ADAMTS19	-0.0796471	0.29336	0.710289	176	160
ADAMTS1	0.0314512	0.678598	0.899408	176	176
ADAMTS20	0.025317	0.738736	0.920442	176	60
ADAMTS2	-0.040033	0.597829	0.86804	176	176
ADAMTS3	-0.0418999	0.580848	0.861564	176	175
ADAMTS4	-0.0535644	0.480154	0.81904	176	176
ADAMTS5	0.0752193	0.321104	0.730849	176	176
ADAMTS6	0.107832	0.154297	0.592687	176	176
ADAMTS7	0.181135	0.0161354	0.298662	176	176
ADAMTS8	-0.147391	0.0509262	0.425338	176	176
ADAMTS9	0.105273	0.16437	0.599931	176	176
ADAMTSL1	0.0800438	0.290955	0.710009	176	176
ADAMTSL2	-0.017535	0.817324	0.944187	176	176
ADAMTSL3	0.187593	0.0126618	0.273138	176	172
ADAMTSL4	0.0523345	0.490307	0.823371	176	176
ADAMTSL5	-0.0432825	0.568418	0.858538	176	174
ADAP1	-0.129725	0.0861629	0.498957	176	176
ADAP2	-0.139602	0.0646188	0.45766	176	176
ADARB1	0.221805	0.00309095	0.172763	176	176
ADARB2	0.0682893	0.367824	0.762937	176	130
ADAR	0.182299	0.0154537	0.293133	176	176
ADAT1	-0.024281	0.749063	0.923877	176	176
ADAT2	0.142406	0.0593782	0.444864	176	176
ADAT3	-0.13118	0.082669	0.492057	176	176
ADA	0.1598	0.0341316	0.379041	176	176
ADCK1	-0.00675632	0.929086	0.981888	176	176
ADCK2	-0.114204	0.131237	0.566333	176	176
ADCK4	-0.0803057	0.289374	0.709181	176	176
ADCK5	-0.0587698	0.438467	0.799878	176	176
ADCY10	0.0484578	0.523045	0.837764	176	131
ADCY1	0.182567	0.0153007	0.291065	176	176
ADCY2	0.0887176	0.241641	0.672761	176	172
ADCY3	0.130027	0.0854293	0.498673	176	176
ADCY4	0.00473606	0.950257	0.987942	176	176
ADCY5	0.135613	0.0727187	0.473727	176	174
ADCY6	0.0916529	0.226357	0.658403	176	176
ADCY7	-0.0345864	0.6486	0.889886	176	176
ADCY8	0.0120225	0.874168	0.963791	176	60
ADCY9	0.200442	0.00764555	0.229161	176	176
ADCYAP1R1	-0.0118912	0.875532	0.964283	176	130
ADCYAP1	0.0368574	0.627216	0.881455	176	113
ADC	0.13536	0.0732605	0.473936	176	176
ADD1	-0.037013	0.625761	0.88058	176	176
ADD2	0.0281042	0.711188	0.911245	176	174
ADD3	0.0574501	0.448836	0.805334	176	176
ADH1A	-0.160763	0.0330518	0.374379	176	64
ADH1B	-0.0506072	0.504757	0.830067	176	157
ADH1C	-0.0442871	0.559466	0.854274	176	166
ADH4	-0.408935	1.75249e-08	3.87456e-05	176	99
ADH5	-0.107131	0.157009	0.596363	176	176
ADH6	-0.188068	0.0124343	0.271808	176	139
ADH7	-0.108073	0.153372	0.591432	176	63
ADHFE1	0.16687	0.02686	0.345308	176	175
ADI1	0.00418214	0.956069	0.989467	176	176
ADIG	0.110067	0.145886	0.582782	176	58
ADIPOQ	-0.0982173	0.194682	0.628314	176	31
ADIPOR1	-0.140496	0.0629071	0.454491	176	176
ADIPOR2	0.112423	0.137398	0.574401	176	176
ADK	0.0205985	0.786121	0.936493	176	176
ADM2	-0.0187636	0.804773	0.942305	176	176
ADM	-0.179544	0.0171088	0.302164	176	176
ADNP2	0.0219563	0.772396	0.931666	176	176
ADNP	0.139272	0.0652581	0.458454	176	176
ADORA1	-0.0710579	0.348677	0.748838	176	176
ADORA2A	-0.102691	0.175025	0.608155	176	176
ADORA2B	-0.0171057	0.821721	0.945941	176	173
ADORA3	-0.0462695	0.542003	0.847061	176	175
ADO	0.0311627	0.681385	0.90062	176	176
ADPGK	-0.112135	0.138417	0.575837	176	176
ADPRHL1	-0.0599133	0.429595	0.796646	176	176
ADPRHL2	0.069894	0.356649	0.753393	176	176
ADPRH	0.117681	0.119828	0.551292	176	176
ADRA1A	-0.0138427	0.855312	0.956876	176	52
ADRA1B	0.152167	0.04379	0.406785	176	174
ADRA1D	0.129681	0.0862719	0.498957	176	140
ADRA2A	0.0163909	0.829054	0.948894	176	176
ADRA2B	0.102647	0.175213	0.608196	176	174
ADRA2C	0.0326111	0.667438	0.896193	176	176
ADRB1	0.100405	0.18488	0.618795	176	165
ADRB2	0.115901	0.125568	0.55796	176	174
ADRB3	0.0189266	0.803111	0.941957	176	104
ADRBK1	-0.0530672	0.484244	0.820604	176	176
ADRBK2	0.0287691	0.70467	0.90919	176	176
ADRM1	0.0345812	0.648649	0.889886	176	176
ADSL	0.0517149	0.495464	0.825691	176	176
ADSSL1	0.175665	0.0196998	0.311896	176	176
ADSS	-0.0732639	0.33388	0.739498	176	176
AEBP1	0.0630104	0.406089	0.784344	176	176
AEBP2	0.0139348	0.85436	0.956876	176	176
AEN	-0.0858333	0.257346	0.686373	176	176
AES	-0.131564	0.0817667	0.491242	176	176
AFAP1L1	-0.044517	0.557428	0.853051	176	176
AFAP1L2	0.017207	0.820683	0.945403	176	176
AFAP1	0.0454978	0.548769	0.849977	176	176
AFARP1	0.0294147	0.698361	0.906852	176	165
AFF1	-0.0225521	0.766396	0.929486	176	176
AFF2	0.0405303	0.593284	0.866462	176	174
AFF3	-0.114514	0.13019	0.564139	176	176
AFF4	0.0367402	0.628312	0.882235	176	176
AFG3L1	0.0422399	0.577779	0.860958	176	176
AFG3L2	0.0878262	0.246422	0.67697	176	176
AFMID	-0.0150391	0.842963	0.952941	176	176
AFM	0.00192197	0.979803	0.995257	176	32
AFP	0.0513403	0.498597	0.826619	176	83
AFTPH	0.0226104	0.765808	0.929352	176	176
AG2	-0.0841183	0.267011	0.69333	176	176
AGAP11	0.0494436	0.514615	0.833569	176	170
AGAP1	0.153093	0.0425088	0.40347	176	176
AGAP2	-0.106664	0.158836	0.597067	176	176
AGAP3	-0.0266973	0.725049	0.915595	176	176
AGAP4	0.0988401	0.191853	0.625272	176	176
AGAP5	0.0610731	0.420702	0.791596	176	175
AGAP6	0.0943817	0.212773	0.646904	176	176
AGAP7	0.0238651	0.753221	0.925046	176	176
AGAP8	0.174221	0.0207472	0.315884	176	174
AGA	-0.0576371	0.447358	0.805155	176	176
AGBL1	-0.123001	0.103875	0.523825	176	21
AGBL2	0.0329219	0.66446	0.894931	176	169
AGBL3	0.0371953	0.62406	0.880365	176	170
AGBL4	0.138352	0.0670724	0.462191	176	147
AGBL5	0.124994	0.0983492	0.514305	176	176
AGER	0.125856	0.0960343	0.51317	176	176
AGFG1	0.198921	0.00812855	0.233057	176	176
AGFG2	0.00616161	0.935314	0.983616	176	176
AGGF1	-0.0180188	0.812376	0.943237	176	176
AGK	0.0748293	0.323626	0.731493	176	176
AGL	0.0566174	0.455449	0.807871	176	176
AGMAT	-0.0161987	0.831029	0.949635	176	176
AGPAT1	0.170639	0.0235566	0.328552	176	176
AGPAT2	-0.0237201	0.754673	0.925486	176	176
AGPAT3	0.102138	0.177374	0.611075	176	176
AGPAT4	0.0941219	0.214041	0.648246	176	176
AGPAT5	0.0563266	0.457771	0.808272	176	176
AGPAT6	0.0487525	0.520517	0.836129	176	176
AGPAT9	-0.0769987	0.309757	0.722177	176	174
AGPHD1	-0.0530862	0.484088	0.820604	176	176
AGPS	0.0830601	0.273096	0.697212	176	176
AGR2	0.0452615	0.550849	0.850377	176	174
AGR3	0.0108596	0.886254	0.967928	176	170
AGRN	0.252725	0.000714397	0.119389	176	176
AGRP	-0.00966627	0.898682	0.97301	176	92
AGTPBP1	0.0423807	0.576511	0.860791	176	176
AGTR1	0.00357026	0.962491	0.991247	176	142
AGTR2	0.132701	0.0791379	0.484322	176	131
AGTRAP	-0.0429236	0.571632	0.859339	176	176
AGT	0.0458921	0.545306	0.848248	176	176
AGXT2L1	0.1034	0.172051	0.605254	176	124
AGXT2L2	0.0336903	0.657119	0.89286	176	176
AGXT2	0.00023975	0.99748	0.999137	176	23
AGXT	-0.0279331	0.712869	0.911712	176	102
AHCTF1	0.0552538	0.466394	0.812878	176	176
AHCYL1	-0.0313406	0.679666	0.899815	176	176
AHCYL2	0.131342	0.0822867	0.491488	176	176
AHCY	0.0930187	0.219483	0.652502	176	176
AHDC1	0.0531064	0.483921	0.820604	176	176
AHI1	-0.0148512	0.844899	0.953143	176	176
AHNAK2	-0.0051595	0.945817	0.986812	176	176
AHNAK	-0.138949	0.0658919	0.459557	176	176
AHRR	0.0762483	0.314509	0.726924	176	174
AHR	0.045332	0.550227	0.850223	176	176
AHSA1	0.0622814	0.411552	0.787334	176	176
AHSA2	0.120782	0.110312	0.536018	176	176
AHSG	-0.0883506	0.243601	0.674718	176	117
AHSP	-0.0933661	0.217759	0.651818	176	61
AICDA	0.00988193	0.896434	0.97211	176	96
AIDA	-0.0919833	0.22468	0.657357	176	176
AIF1L	0.139259	0.0652848	0.458454	176	176
AIF1	-0.0858888	0.257038	0.686054	176	176
AIFM1	0.169815	0.0242472	0.332932	176	176
AIFM2	-0.0533929	0.481563	0.819794	176	176
AIFM3	0.0260373	0.731583	0.918538	176	176
AIG1	0.0406337	0.592341	0.866265	176	176
AIM1L	0.0446691	0.55608	0.852522	176	176
AIM1	0.0342765	0.651541	0.890843	176	176
AIM2	-0.00246121	0.974138	0.994131	176	167
AIMP1	-0.0846952	0.263733	0.691384	176	176
AIMP2	0.0203571	0.788568	0.937835	176	176
AIPL1	-0.0101136	0.89402	0.971219	176	89
AIP	0.037156	0.624426	0.880474	176	176
AIRE	0.0723854	0.339724	0.744436	176	85
AJAP1	0.0429008	0.571836	0.859339	176	157
AK1	0.0193981	0.79831	0.939846	176	176
AK2	0.127807	0.0909501	0.5065	176	176
AK3L1	0.0457577	0.546485	0.848645	176	176
AK3	-0.0916459	0.226392	0.658403	176	176
AK5	0.097897	0.196148	0.629034	176	170
AK7	-0.0956551	0.206638	0.639696	176	175
AKAP10	0.0336401	0.657598	0.893045	176	175
AKAP11	0.0312348	0.680689	0.900546	176	176
AKAP12	-0.0209132	0.782933	0.935327	176	176
AKAP13	-0.0838476	0.268559	0.694365	176	176
AKAP14	-0.0418304	0.581476	0.861765	176	127
AKAP1	0.0160097	0.832971	0.950401	176	176
AKAP2	0.170844	0.0233878	0.328264	176	156
AKAP3	-0.027005	0.722009	0.913666	176	174
AKAP4	0.153502	0.0419525	0.403285	176	31
AKAP5	0.0161805	0.831215	0.949716	176	176
AKAP6	0.109573	0.147714	0.584603	176	175
AKAP7	0.0260405	0.731551	0.918538	176	176
AKAP8L	0.150042	0.0468548	0.4156	176	176
AKAP8	0.042365	0.576653	0.860791	176	176
AKAP9	0.00395046	0.9585	0.989837	176	176
AKD1	0.00426116	0.95524	0.989348	176	176
AKIRIN1	0.112504	0.137113	0.574401	176	176
AKIRIN2	0.109697	0.147253	0.584603	176	176
AKNAD1	-0.00962776	0.899083	0.97311	176	96
AKNA	-0.143754	0.0569856	0.441508	176	176
AKR1A1	-0.127315	0.0922118	0.507847	176	176
AKR1B10	-0.192539	0.0104636	0.25808	176	159
AKR1B15	-0.0199856	0.792337	0.938839	176	138
AKR1B1	0.214354	0.00428015	0.194889	176	176
AKR1C1	0.110441	0.144511	0.582413	176	175
AKR1C2	0.0630396	0.405871	0.784344	176	171
AKR1C3	0.0952887	0.20839	0.642179	176	176
AKR1C4	-0.0518481	0.494353	0.824772	176	76
AKR1CL1	0.046446	0.540461	0.84667	176	22
AKR1D1	-0.042736	0.573316	0.859567	176	43
AKR1E2	0.212235	0.00468635	0.200875	176	164
AKR7A2	-0.079082	0.296809	0.712021	176	176
AKR7A3	0.0389531	0.607753	0.872837	176	175
AKR7L	-0.0245769	0.746108	0.923074	176	176
AKT1S1	-0.0310176	0.682788	0.900667	176	176
AKT1	-0.0014079	0.985204	0.996655	176	176
AKT2	0.124845	0.0987547	0.515213	176	176
AKT3	0.0155253	0.837954	0.951812	176	176
AKTIP	-0.0258182	0.733756	0.919529	176	176
ALAD	-0.0277526	0.714643	0.911712	176	176
ALAS1	-0.0770016	0.309738	0.722177	176	176
ALAS2	-0.052881	0.485781	0.820898	176	132
ALB	-0.125393	0.0972714	0.514215	176	154
ALCAM	-0.171583	0.0227866	0.326543	176	176
ALDH16A1	-0.104372	0.168033	0.602096	176	176
ALDH18A1	-0.105382	0.163932	0.599931	176	176
ALDH1A1	-0.0787507	0.298844	0.713681	176	176
ALDH1A2	0.102859	0.174318	0.607457	176	174
ALDH1A3	-0.0691088	0.362091	0.75864	176	176
ALDH1B1	0.20286	0.00692977	0.222431	176	176
ALDH1L1	-0.050864	0.502595	0.829124	176	174
ALDH1L2	-0.00946224	0.900809	0.973724	176	175
ALDH2	-0.0418169	0.581598	0.861765	176	176
ALDH3A1	-0.00382577	0.959809	0.989907	176	173
ALDH3A2	-0.120247	0.111911	0.537376	176	176
ALDH3B1	-0.0674027	0.374091	0.765752	176	176
ALDH3B2	-0.177153	0.0186683	0.30809	176	176
ALDH4A1	0.116226	0.124507	0.557336	176	176
ALDH5A1	0.0368564	0.627225	0.881455	176	176
ALDH6A1	0.0684692	0.366561	0.762363	176	176
ALDH7A1	0.0381209	0.61545	0.876644	176	176
ALDH8A1	0.00874499	0.908294	0.976249	176	174
ALDH9A1	-0.0142626	0.850974	0.955497	176	176
ALDOA	-0.0381919	0.614791	0.876345	176	176
ALDOB	-0.0539185	0.477252	0.817213	176	140
ALDOC	-0.110877	0.142925	0.580747	176	176
ALG10B	-0.0269012	0.723035	0.914618	176	176
ALG10	0.0203513	0.788627	0.93785	176	176
ALG11	0.10124	0.181234	0.615461	176	176
ALG12	-0.0788004	0.298538	0.713037	176	176
ALG13	0.082049	0.278998	0.701404	176	176
ALG14	0.0590175	0.436536	0.799042	176	176
ALG1L2	-0.0469721	0.535879	0.844744	176	84
ALG1L	-0.0443323	0.559065	0.854086	176	176
ALG1	-0.0191865	0.800463	0.940765	176	176
ALG2	-0.107441	0.155807	0.595172	176	176
ALG3	0.0824291	0.276769	0.70038	176	176
ALG5	-0.133075	0.0782897	0.483162	176	176
ALG6	0.0279826	0.712383	0.911693	176	176
ALG8	0.066692	0.379161	0.768988	176	176
ALG9	-0.0868725	0.251609	0.681003	176	176
ALKBH1	0.180326	0.0166242	0.300026	176	176
ALKBH2	-0.0161977	0.831038	0.949635	176	176
ALKBH3	0.163587	0.0300527	0.359801	176	176
ALKBH4	0.0729603	0.335892	0.741049	176	176
ALKBH5	-0.0158446	0.834668	0.950944	176	176
ALKBH6	-0.0812916	0.283475	0.704932	176	176
ALKBH7	-0.184707	0.0141234	0.281309	176	176
ALKBH8	0.0412365	0.586857	0.864343	176	176
ALK	-0.0253679	0.738229	0.920395	176	162
ALLC	0.100563	0.184184	0.618618	176	77
ALMS1P	0.0679893	0.369937	0.763962	176	161
ALMS1	0.1398	0.0642349	0.457289	176	176
ALOX12B	0.154111	0.0411349	0.401587	176	142
ALOX12P2	0.0679857	0.369962	0.763962	176	164
ALOX12	0.166396	0.0273021	0.347387	176	174
ALOX15B	0.114988	0.128596	0.561892	176	175
ALOX15	-0.0329361	0.664324	0.894931	176	157
ALOX5AP	-0.10564	0.162898	0.598698	176	176
ALOX5	-0.0177372	0.815255	0.943729	176	176
ALOXE3	0.0742442	0.327434	0.734287	176	142
ALPI	-0.0529637	0.485098	0.820759	176	90
ALPK1	-0.0340655	0.653547	0.891538	176	176
ALPK2	-0.0077857	0.918317	0.978928	176	172
ALPK3	-0.00388555	0.959182	0.989837	176	176
ALPL	-0.0376296	0.620013	0.878831	176	176
ALPPL2	-0.011222	0.882484	0.966067	176	171
ALPP	-0.0220256	0.771698	0.931305	176	175
ALS2CL	0.00873663	0.908381	0.976249	176	176
ALS2CR11	0.162193	0.0315029	0.367569	176	143
ALS2CR12	0.0695095	0.359307	0.756017	176	167
ALS2CR4	0.15534	0.0395278	0.39518	176	176
ALS2CR8	0.0365678	0.629926	0.882527	176	176
ALS2	0.203302	0.00680567	0.222133	176	176
ALX1	0.0205436	0.786677	0.936763	176	128
ALX3	0.103748	0.170605	0.60435	176	169
ALX4	0.103771	0.170509	0.60435	176	78
AMAC1L2	0.0415613	0.583911	0.862777	176	148
AMAC1L3	0.119183	0.115141	0.543426	176	98
AMAC1	-0.0271101	0.720972	0.913287	176	52
AMACR	-0.0165096	0.827835	0.948317	176	176
AMBN	-0.153402	0.0420874	0.403285	176	56
AMBP	-0.0345779	0.648681	0.889886	176	165
AMBRA1	-0.0303916	0.688855	0.902894	176	176
AMD1	-0.0199763	0.792432	0.938855	176	176
AMDHD1	0.0356035	0.638986	0.886399	176	165
AMDHD2	-0.026964	0.722415	0.913951	176	176
AMELX	-0.114994	0.128574	0.561892	176	30
AMFR	-0.109882	0.146566	0.583998	176	176
AMHR2	-0.0132591	0.86135	0.958626	176	113
AMH	0.0288236	0.704137	0.908949	176	172
AMICA1	-0.105243	0.164492	0.599931	176	176
AMIGO1	0.197694	0.0085377	0.237599	176	176
AMIGO2	-0.0202119	0.79004	0.938353	176	176
AMIGO3	0.138697	0.066387	0.46067	176	176
AMMECR1L	0.190468	0.0113394	0.262361	176	176
AMMECR1	0.0679068	0.370519	0.764494	176	176
AMN1	-0.018132	0.811219	0.943237	176	176
AMN	0.0404351	0.594153	0.866732	176	175
AMOTL1	0.0676076	0.372636	0.765438	176	176
AMOTL2	0.102817	0.174495	0.607786	176	176
AMOT	-0.111649	0.140143	0.576747	176	176
AMPD1	-0.0678502	0.370919	0.764745	176	102
AMPD2	0.214517	0.00425018	0.194889	176	176
AMPD3	-0.0722536	0.340606	0.744598	176	176
AMPH	0.0176138	0.816518	0.944023	176	171
AMTN	0.0938962	0.215146	0.649558	176	46
AMT	-0.0361662	0.633693	0.884505	176	176
AMY1A	0.0983895	0.193897	0.627729	176	164
AMY2A	0.0273106	0.718995	0.912263	176	155
AMY2B	-0.0113149	0.881519	0.965937	176	176
AMZ1	-0.0396853	0.601016	0.870053	176	172
AMZ2P1	-0.143788	0.056927	0.441508	176	176
AMZ2	0.0433284	0.568008	0.858238	176	176
ANAPC10	0.0396527	0.601315	0.870053	176	176
ANAPC11	-0.0318899	0.674369	0.898646	176	176
ANAPC13	0.0586061	0.439746	0.800555	176	176
ANAPC16	-0.176611	0.0190382	0.308487	176	176
ANAPC1	0.208122	0.00557493	0.211055	176	176
ANAPC2	-0.108737	0.150848	0.588312	176	176
ANAPC4	-0.0393355	0.604231	0.871277	176	176
ANAPC5	-0.0538088	0.47815	0.817935	176	176
ANAPC7	0.0188514	0.803878	0.94211	176	176
ANGEL1	0.0479851	0.527111	0.839395	176	176
ANGEL2	-0.0709745	0.349245	0.748996	176	176
ANGPT1	-0.0350973	0.643763	0.887861	176	175
ANGPT2	0.0719097	0.342915	0.745882	176	176
ANGPT4	0.0748237	0.323663	0.731493	176	91
ANGPTL1	-0.051183	0.499915	0.826898	176	165
ANGPTL2	0.0857939	0.257566	0.68675	176	176
ANGPTL3	-0.0370652	0.625274	0.880474	176	113
ANGPTL4	-0.0323961	0.669502	0.897208	176	176
ANGPTL5	-0.0747693	0.324016	0.731493	176	67
ANGPTL6	0.0226665	0.765244	0.929077	176	168
ANGPTL7	-0.0223707	0.768221	0.929922	176	101
ANG	-0.12207	0.106539	0.529184	176	176
ANK1	0.0330551	0.663186	0.894883	176	176
ANK2	-0.0433222	0.568063	0.858238	176	176
ANK3	-0.0290367	0.702052	0.90846	176	176
ANKAR	-0.00548956	0.942356	0.986013	176	174
ANKDD1A	-0.0577935	0.446125	0.804766	176	176
ANKFN1	-0.21625	0.00394376	0.189443	176	127
ANKFY1	0.0385001	0.611937	0.874861	176	176
ANKHD1-EIF4EBP3	-0.0968704	0.200903	0.634603	176	176
ANKHD1	0.00859806	0.909828	0.976769	176	176
ANKH	0.0144762	0.848769	0.954655	176	176
ANKIB1	0.105139	0.164911	0.599931	176	176
ANKK1	-0.06184	0.41488	0.788192	176	171
ANKLE1	0.172949	0.0217099	0.320731	176	174
ANKLE2	-0.00647762	0.932004	0.983023	176	176
ANKMY1	-0.092043	0.224378	0.65686	176	176
ANKMY2	-0.0634183	0.40305	0.782632	176	176
ANKRA2	-0.0725194	0.338828	0.744068	176	176
ANKRD10	0.0856933	0.258126	0.687022	176	176
ANKRD11	0.0842829	0.266073	0.692339	176	176
ANKRD12	0.0286236	0.706094	0.909596	176	176
ANKRD13A	0.0500026	0.509867	0.832123	176	176
ANKRD13B	-0.0206115	0.785989	0.936486	176	176
ANKRD13C	0.0539099	0.477322	0.817213	176	176
ANKRD13D	-0.0454964	0.548781	0.849977	176	176
ANKRD16	-0.154132	0.0411078	0.401587	176	176
ANKRD17	0.0509466	0.5019	0.828807	176	176
ANKRD19	-0.0662333	0.382455	0.770851	176	176
ANKRD1	0.0259311	0.732636	0.919283	176	173
ANKRD20A3	0.0421279	0.578789	0.86113	176	166
ANKRD20A4	0.0691075	0.3621	0.75864	176	84
ANKRD20B	0.0580508	0.444099	0.803229	176	160
ANKRD22	-0.261034	0.000466668	0.0987846	176	176
ANKRD23	0.106516	0.159419	0.597067	176	176
ANKRD24	-0.027452	0.717602	0.91211	176	176
ANKRD26P1	-0.0635993	0.401706	0.781889	176	82
ANKRD26	0.0715741	0.345179	0.747009	176	176
ANKRD27	0.0749747	0.322684	0.731493	176	176
ANKRD28	0.0988608	0.191759	0.625272	176	176
ANKRD29	0.12506	0.0981708	0.514305	176	174
ANKRD2	0.0949184	0.210172	0.643926	176	152
ANKRD30A	0.00089413	0.990603	0.998025	176	10
ANKRD30B	-0.0903352	0.233131	0.666473	176	62
ANKRD31	-0.0381196	0.615461	0.876644	176	94
ANKRD32	-0.0309937	0.683019	0.900667	176	176
ANKRD33	0.187746	0.012588	0.272257	176	123
ANKRD34A	0.0854771	0.259334	0.687923	176	173
ANKRD34B	0.0994363	0.189174	0.62195	176	161
ANKRD34C	-0.0315995	0.677168	0.899125	176	77
ANKRD35	-0.0742674	0.327283	0.734287	176	176
ANKRD36BP1	0.105212	0.164618	0.599931	176	171
ANKRD36B	0.0389382	0.60789	0.8729	176	169
ANKRD36	-0.0365943	0.629677	0.882487	176	176
ANKRD37	-0.242269	0.00119714	0.133077	176	176
ANKRD39	-0.0486928	0.521029	0.836421	176	176
ANKRD40	0.082745	0.274926	0.698533	176	176
ANKRD42	0.0288298	0.704076	0.908949	176	176
ANKRD43	0.104945	0.165696	0.599931	176	171
ANKRD44	0.0108867	0.885971	0.967885	176	174
ANKRD45	0.0508908	0.502369	0.829074	176	175
ANKRD46	0.126689	0.0938368	0.510852	176	176
ANKRD49	0.0423043	0.577199	0.860791	176	176
ANKRD50	-0.0472255	0.533679	0.843323	176	176
ANKRD52	0.0404853	0.593695	0.866675	176	176
ANKRD53	-0.00123724	0.986998	0.997047	176	175
ANKRD54	-0.109174	0.149204	0.586502	176	176
ANKRD55	-0.212876	0.00455993	0.199437	176	119
ANKRD56	0.0642175	0.397137	0.779254	176	173
ANKRD57	0.101125	0.181734	0.615793	176	176
ANKRD58	-0.054408	0.473256	0.815957	176	175
ANKRD5	0.022431	0.767614	0.92985	176	176
ANKRD6	0.147043	0.051481	0.426664	176	176
ANKRD7	0.198956	0.00811694	0.233057	176	109
ANKRD9	0.0400139	0.598004	0.86804	176	176
ANKS1A	0.168889	0.0250437	0.337003	176	176
ANKS1B	-0.103355	0.172237	0.605254	176	168
ANKS3	0.0320094	0.673218	0.898359	176	176
ANKS4B	0.111162	0.141893	0.579421	176	104
ANKS6	-0.147587	0.0506152	0.424249	176	176
ANKZF1	-0.0809046	0.285781	0.706169	176	176
ANLN	0.0904412	0.232581	0.665902	176	175
ANO10	-0.104469	0.167637	0.601946	176	176
ANO1	-0.0677618	0.371545	0.764899	176	176
ANO2	0.0523597	0.490097	0.823297	176	174
ANO3	-0.149275	0.048004	0.418023	176	137
ANO4	0.0485129	0.522572	0.837505	176	169
ANO5	0.223496	0.00286655	0.171198	176	174
ANO6	0.00518057	0.945596	0.986756	176	176
ANO7	-0.0358452	0.63671	0.885518	176	176
ANO8	-0.00146965	0.984555	0.996528	176	176
ANO9	-0.0536374	0.479554	0.818719	176	176
ANP32A	-0.0650995	0.390672	0.774907	176	176
ANP32B	-0.0895914	0.237018	0.669048	176	176
ANP32C	-0.0925182	0.221985	0.653891	176	170
ANP32D	0.0772808	0.307982	0.720629	176	66
ANP32E	-0.0688529	0.363875	0.759666	176	176
ANPEP	0.0277701	0.714472	0.911712	176	176
ANTXR1	0.0877477	0.246846	0.677183	176	176
ANTXR2	-0.00433266	0.95449	0.989219	176	176
ANTXRL	0.0274169	0.717948	0.91211	176	51
ANUBL1	-0.013786	0.855899	0.957102	176	176
ANXA10	-0.0347072	0.647455	0.889223	176	81
ANXA11	0.0514137	0.497982	0.826619	176	176
ANXA13	0.0443674	0.558753	0.853988	176	141
ANXA1	-0.294045	7.46105e-05	0.037115	176	176
ANXA2P1	-0.187187	0.0128591	0.273138	176	176
ANXA2P2	-0.181143	0.0161303	0.298662	176	176
ANXA2P3	-0.18426	0.0143625	0.284363	176	173
ANXA2	-0.241091	0.00126712	0.137504	176	176
ANXA3	-0.125294	0.0975399	0.514226	176	176
ANXA4	0.0512684	0.4992	0.826767	176	176
ANXA5	-0.0567011	0.454782	0.807469	176	176
ANXA6	0.0712026	0.347694	0.748359	176	176
ANXA7	0.0257377	0.734555	0.919668	176	176
ANXA8L1	-0.0581575	0.443261	0.803161	176	8
ANXA8L2	-0.0361525	0.633821	0.884505	176	145
ANXA8	-0.0619199	0.414277	0.788024	176	165
ANXA9	0.0420044	0.579904	0.86116	176	176
AOAH	-0.116177	0.124664	0.557336	176	176
AOC2	0.105063	0.165218	0.599931	176	174
AOC3	-0.0313054	0.680006	0.90001	176	176
AOX1	0.116808	0.122616	0.555136	176	173
AOX2P	-0.180525	0.0165029	0.300026	176	4
AP1AR	-0.0298451	0.694167	0.905081	176	176
AP1B1	-0.0369153	0.626675	0.881055	176	176
AP1G1	-0.0421705	0.578405	0.86113	176	176
AP1G2	-0.0801626	0.290237	0.709406	176	176
AP1M1	0.121133	0.109276	0.533981	176	176
AP1M2	-0.0366919	0.628764	0.882235	176	176
AP1S1	-0.0422319	0.577852	0.860958	176	176
AP1S2	0.0614529	0.417813	0.790391	176	176
AP1S3	-0.0310895	0.682093	0.900667	176	176
AP2A1	0.0794298	0.294683	0.711085	176	176
AP2A2	0.0310819	0.682166	0.900667	176	176
AP2B1	0.0825911	0.275823	0.699506	176	176
AP2M1	0.0743635	0.326655	0.733942	176	176
AP2S1	-0.0308817	0.684104	0.900959	176	176
AP3B1	-0.0411907	0.587273	0.864347	176	176
AP3B2	0.177042	0.0187436	0.30809	176	168
AP3D1	-0.0285865	0.706458	0.909741	176	176
AP3M1	0.109584	0.147674	0.584603	176	176
AP3M2	0.191399	0.0109382	0.26104	176	176
AP3S1	-0.0373201	0.622896	0.879658	176	176
AP3S2	-0.0963706	0.203247	0.636483	176	176
AP4B1	-0.0941461	0.213923	0.648174	176	176
AP4E1	-0.0277867	0.714308	0.911712	176	176
AP4M1	-0.139655	0.064516	0.45766	176	176
AP4S1	-0.0453077	0.550442	0.850223	176	176
APAF1	0.0128105	0.865997	0.960138	176	176
APBA1	-0.00853931	0.910442	0.976771	176	175
APBA2	0.014758	0.845861	0.953627	176	176
APBA3	0.0483644	0.523847	0.837902	176	176
APBB1IP	-0.0393223	0.604352	0.871277	176	175
APBB1	0.238941	0.00140453	0.140749	176	176
APBB2	0.0339126	0.655002	0.891832	176	176
APBB3	-0.0441054	0.56108	0.855246	176	176
APC2	0.0808568	0.286066	0.706572	176	173
APCDD1L	0.0709709	0.34927	0.748996	176	156
APCDD1	-0.0131727	0.862245	0.958809	176	176
APCS	-0.067137	0.375981	0.766805	176	34
APC	0.050802	0.503116	0.829412	176	176
APEH	0.0157163	0.835989	0.951412	176	176
APEX1	-0.00301157	0.968357	0.992779	176	176
APEX2	-0.0490979	0.517563	0.834352	176	176
APH1A	0.0958481	0.20572	0.639296	176	176
APH1B	-0.0378726	0.617754	0.877566	176	176
API5	0.019022	0.802139	0.941568	176	176
APIP	-0.0895091	0.23745	0.669622	176	176
APITD1	-0.0834131	0.271056	0.695671	176	176
APLF	0.10055	0.184243	0.618618	176	176
APLNR	-0.0895902	0.237024	0.669048	176	176
APLN	-0.021554	0.776455	0.933416	176	176
APLP1	0.10269	0.175028	0.608155	176	176
APLP2	0.101221	0.181316	0.615461	176	176
APOA1BP	0.0732172	0.334189	0.739825	176	176
APOA1	-0.0612977	0.418992	0.790908	176	172
APOA2	-0.0383383	0.613434	0.875725	176	56
APOA4	0.00136681	0.985636	0.996744	176	22
APOA5	-0.101641	0.1795	0.614359	176	67
APOB48R	-0.118869	0.116111	0.54477	176	176
APOBEC1	-0.00419148	0.955971	0.989467	176	50
APOBEC2	0.0976506	0.197282	0.631113	176	144
APOBEC3A	0.0552126	0.466727	0.813051	176	174
APOBEC3B	0.215291	0.00411076	0.192461	176	174
APOBEC3C	0.0202867	0.789282	0.93811	176	176
APOBEC3D	0.00843838	0.911496	0.976771	176	176
APOBEC3F	0.0693712	0.360266	0.757127	176	176
APOBEC3G	0.0196042	0.796214	0.939561	176	176
APOBEC3H	-0.130288	0.0847969	0.496407	176	173
APOBEC4	-0.0768063	0.310971	0.72334	176	116
APOB	-0.0954602	0.207569	0.64099	176	110
APOC1P1	-0.0683419	0.367454	0.762657	176	80
APOC1	0.000918162	0.990351	0.998025	176	176
APOC2	-0.0569092	0.453125	0.80697	176	175
APOC3	-0.110207	0.145369	0.582611	176	36
APOC4	-0.202116	0.00714325	0.224069	176	111
APOD	0.0538244	0.478022	0.817792	176	176
APOE	0.0292696	0.699778	0.907461	176	176
APOF	-0.215966	0.00399259	0.189605	176	96
APOH	-0.0731563	0.334592	0.739826	176	62
APOL1	0.116053	0.125071	0.55772	176	176
APOL2	0.0993924	0.18937	0.622136	176	176
APOL3	-0.0806551	0.287274	0.707872	176	176
APOL4	-0.065391	0.388549	0.773653	176	176
APOL5	0.0180327	0.812233	0.943237	176	23
APOL6	0.00693135	0.927254	0.981531	176	176
APOLD1	-0.0316343	0.676832	0.898814	176	176
APOM	-0.0151768	0.841543	0.952408	176	176
APOOL	0.142641	0.0589556	0.444861	176	175
APOO	-0.223756	0.00283343	0.171198	176	176
APPBP2	0.167115	0.0266335	0.343902	176	176
APPL1	0.00227988	0.976043	0.994537	176	176
APPL2	0.0440699	0.561396	0.855464	176	176
APP	0.0913784	0.227757	0.659857	176	176
APRT	-0.126964	0.0931205	0.509631	176	176
APTX	-0.129456	0.0868215	0.499471	176	176
AQP10	0.00430866	0.954741	0.989219	176	72
AQP11	0.20513	0.00631293	0.21846	176	173
AQP12A	0.00470104	0.950625	0.988095	176	62
AQP12B	0.0259885	0.732067	0.918801	176	125
AQP1	0.0185723	0.806724	0.942306	176	176
AQP2	-0.133382	0.0775967	0.481622	176	155
AQP3	-0.180883	0.0162861	0.299196	176	176
AQP4	0.0262633	0.729343	0.917872	176	138
AQP5	-0.244949	0.00105095	0.125974	176	176
AQP6	-0.114039	0.131801	0.566778	176	174
AQP7P1	-0.154895	0.0401041	0.397011	176	147
AQP7P3	-0.144019	0.056525	0.441507	176	100
AQP7	0.00119218	0.987471	0.997244	176	159
AQP8	0.0434634	0.566801	0.85742	176	138
AQP9	-0.0928251	0.220449	0.653334	176	176
AQPEP	-0.0357959	0.637174	0.885698	176	163
AQR	0.0310612	0.682366	0.900667	176	176
ARAF	0.0216341	0.775646	0.933257	176	176
ARAP1	-0.0111016	0.883736	0.966927	176	176
ARAP2	-0.102297	0.176695	0.610183	176	176
ARAP3	0.0255245	0.736673	0.920343	176	176
ARCN1	0.0571164	0.45148	0.806486	176	176
ARC	0.174655	0.0204278	0.315884	176	176
AREG	0.0196538	0.79571	0.939561	176	172
ARF1	-0.0607275	0.42334	0.79265	176	176
ARF3	0.139152	0.0654936	0.458548	176	176
ARF4	0.0191001	0.801343	0.941263	176	176
ARF5	-0.0845665	0.264462	0.691416	176	176
ARF6	-0.0720665	0.341861	0.745174	176	176
ARFGAP1	0.05413	0.475523	0.816652	176	176
ARFGAP2	-0.143071	0.0581869	0.443263	176	176
ARFGAP3	-0.00785875	0.917553	0.978638	176	176
ARFGEF1	0.0802084	0.289961	0.709406	176	176
ARFGEF2	0.134678	0.0747315	0.477266	176	176
ARFIP1	-0.109345	0.148564	0.585463	176	176
ARFIP2	-0.161703	0.0320263	0.370715	176	176
ARFRP1	-0.0197714	0.794514	0.939408	176	176
ARG1	-0.197901	0.00846742	0.237285	176	75
ARG2	0.0424683	0.575723	0.860492	176	176
ARGFXP2	-0.0395732	0.602046	0.870129	176	90
ARGFX	-0.0593409	0.434023	0.798243	176	37
ARGLU1	0.0639652	0.398999	0.781209	176	176
ARHGAP10	0.031944	0.673848	0.898359	176	176
ARHGAP11A	0.069542	0.359082	0.755857	176	176
ARHGAP11B	0.111433	0.140917	0.578583	176	170
ARHGAP12	-0.0421165	0.578893	0.86116	176	176
ARHGAP15	-0.133414	0.0775268	0.48147	176	176
ARHGAP17	0.199805	0.00784453	0.230697	176	176
ARHGAP18	-0.10033	0.185208	0.618795	176	176
ARHGAP19	-0.0699639	0.356167	0.753136	176	176
ARHGAP1	-0.13057	0.0841188	0.494411	176	176
ARHGAP20	0.0782687	0.301821	0.71487	176	171
ARHGAP21	0.00982663	0.89701	0.972258	176	176
ARHGAP22	0.0828119	0.274537	0.698382	176	176
ARHGAP23	0.151217	0.0451383	0.409624	176	176
ARHGAP24	-0.0610117	0.421169	0.791876	176	176
ARHGAP25	-0.0167956	0.8249	0.947027	176	176
ARHGAP26	-0.126466	0.094421	0.512102	176	176
ARHGAP27	-0.056366	0.457456	0.808254	176	176
ARHGAP28	0.0187213	0.805204	0.942306	176	176
ARHGAP29	0.123389	0.102781	0.521453	176	176
ARHGAP30	-0.116436	0.123821	0.556662	176	176
ARHGAP31	-0.0130504	0.863511	0.959253	176	176
ARHGAP32	0.00397194	0.958275	0.989837	176	176
ARHGAP33	0.0383455	0.613368	0.875725	176	176
ARHGAP36	0.195732	0.00923017	0.245449	176	114
ARHGAP39	0.0643972	0.395815	0.778681	176	176
ARHGAP42	0.147399	0.0509128	0.425338	176	176
ARHGAP4	-0.0662703	0.382188	0.770851	176	176
ARHGAP5	0.0589541	0.43703	0.79912	176	176
ARHGAP6	-0.043836	0.563477	0.856565	176	176
ARHGAP8	-0.0725369	0.338711	0.744057	176	176
ARHGAP9	-0.0927806	0.220671	0.653603	176	176
ARHGDIA	-0.0636884	0.401046	0.781889	176	176
ARHGDIB	-0.0667495	0.378748	0.768543	176	176
ARHGDIG	-0.0344551	0.649846	0.89051	176	141
ARHGEF10L	-0.00125317	0.98683	0.996953	176	176
ARHGEF10	0.0491653	0.516988	0.834106	176	176
ARHGEF11	0.0903215	0.233203	0.666474	176	176
ARHGEF12	0.0441616	0.560581	0.855205	176	176
ARHGEF15	-0.043944	0.562516	0.856484	176	176
ARHGEF16	-0.0521066	0.4922	0.823976	176	176
ARHGEF17	0.121282	0.108835	0.532874	176	176
ARHGEF18	-0.0802737	0.289567	0.709234	176	176
ARHGEF19	-0.0622105	0.412086	0.787347	176	176
ARHGEF1	-0.0285151	0.707158	0.909862	176	176
ARHGEF2	-0.118303	0.117869	0.548524	176	176
ARHGEF33	0.0542888	0.474227	0.816632	176	174
ARHGEF35	-0.0595752	0.432207	0.797843	176	176
ARHGEF37	-0.0257865	0.734071	0.919639	176	176
ARHGEF38	0.00783327	0.917819	0.97866	176	158
ARHGEF3	-0.075539	0.319045	0.729948	176	176
ARHGEF4	0.0511886	0.499869	0.826898	176	176
ARHGEF5	-0.0632823	0.404062	0.783169	176	176
ARHGEF6	0.0557076	0.462736	0.810521	176	176
ARHGEF7	0.0283154	0.709115	0.911021	176	176
ARHGEF9	0.0850763	0.261583	0.689948	176	176
ARID1A	0.0834462	0.270865	0.695671	176	176
ARID1B	0.0834799	0.270671	0.695671	176	176
ARID2	0.0309474	0.683467	0.900667	176	176
ARID3A	0.078604	0.299748	0.714297	176	176
ARID3B	0.0467688	0.537648	0.845776	176	176
ARID3C	0.0915253	0.227007	0.65917	176	106
ARID4A	0.00626572	0.934223	0.983346	176	176
ARID4B	-0.0814712	0.282409	0.704323	176	176
ARID5A	0.0840728	0.267271	0.69335	176	176
ARID5B	0.168194	0.0256566	0.340117	176	176
ARIH1	-0.0746891	0.324536	0.731493	176	176
ARIH2	0.0575858	0.447763	0.80519	176	176
ARL10	0.203591	0.00672549	0.222133	176	172
ARL11	-0.0251626	0.740272	0.921196	176	176
ARL13A	0.0072891	0.92351	0.98042	176	47
ARL13B	0.0975814	0.197601	0.631373	176	176
ARL14	-0.0337737	0.656325	0.892702	176	154
ARL15	-0.045979	0.544545	0.847996	176	176
ARL16	0.151901	0.0441649	0.407627	176	176
ARL17A	0.121555	0.108037	0.530663	176	176
ARL17B	0.0763397	0.313928	0.726511	176	147
ARL1	-0.0452353	0.55108	0.850377	176	176
ARL2BP	-0.0897921	0.235965	0.668549	176	176
ARL2	-0.0132314	0.861637	0.958626	176	176
ARL3	0.0150814	0.842526	0.952704	176	176
ARL4A	-0.201858	0.00721867	0.224069	176	176
ARL4C	0.00942604	0.901187	0.973727	176	176
ARL4D	-0.249991	0.000819389	0.119389	176	176
ARL5A	0.0606799	0.423705	0.792868	176	176
ARL5B	0.0760573	0.315727	0.727621	176	176
ARL5C	0.131857	0.081083	0.488754	176	27
ARL6IP1	0.138695	0.0663923	0.46067	176	176
ARL6IP4	-0.0733881	0.333058	0.73923	176	176
ARL6IP5	-0.184144	0.0144254	0.284408	176	176
ARL6IP6	0.0591232	0.435714	0.798917	176	176
ARL6	-0.0149146	0.844246	0.953063	176	176
ARL8A	-0.0625561	0.409488	0.785711	176	176
ARL8B	-0.0213663	0.778352	0.93389	176	176
ARL9	-0.0334506	0.659406	0.893794	176	175
ARMC10	-0.0178014	0.814599	0.943454	176	176
ARMC1	0.162858	0.030804	0.363761	176	176
ARMC2	0.0476902	0.529655	0.840908	176	176
ARMC3	0.0280894	0.711334	0.911245	176	173
ARMC4	-0.0858408	0.257305	0.686373	176	170
ARMC5	0.0437057	0.564639	0.856926	176	176
ARMC6	0.0806586	0.287253	0.707872	176	176
ARMC7	0.0265335	0.726669	0.916422	176	176
ARMC8	0.160009	0.0338949	0.378049	176	176
ARMC9	0.102628	0.175293	0.608196	176	176
ARMCX1	0.186491	0.0132037	0.274356	176	176
ARMCX2	0.159614	0.0343436	0.379479	176	176
ARMCX3	-0.0458272	0.545876	0.848513	176	176
ARMCX5	0.136864	0.0700947	0.46835	176	176
ARMCX6	-0.0098726	0.896531	0.972112	176	176
ARMS2	-0.0776689	0.305551	0.718357	176	118
ARNT2	0.0188953	0.80343	0.942018	176	176
ARNTL2	0.0120589	0.873791	0.963791	176	175
ARNTL	-0.0475959	0.530471	0.841395	176	176
ARNT	0.0242347	0.749525	0.923877	176	176
ARPC1A	0.016131	0.831724	0.949966	176	176
ARPC1B	-0.127213	0.0924743	0.508162	176	176
ARPC2	0.101709	0.179211	0.614076	176	176
ARPC3	-0.152598	0.0431891	0.405847	176	176
ARPC4	-0.0924586	0.222284	0.653891	176	176
ARPC5L	-0.0382385	0.614359	0.876345	176	176
ARPC5	-0.222237	0.00303213	0.17189	176	176
ARPM1	0.128904	0.0881863	0.501184	176	176
ARPP19	-0.0409165	0.589765	0.865021	176	176
ARPP21	0.0708221	0.350283	0.748996	176	55
ARR3	0.121019	0.109611	0.534502	176	22
ARRB1	-0.0260745	0.731214	0.918538	176	176
ARRB2	-0.0449321	0.553754	0.851453	176	176
ARRDC1	-0.236144	0.00160371	0.142812	176	176
ARRDC2	-0.0412566	0.586674	0.864342	176	176
ARRDC3	-0.0722473	0.340648	0.744598	176	176
ARRDC4	-0.0628082	0.4076	0.785057	176	176
ARRDC5	-0.219663	0.00339773	0.182038	176	151
ARSA	-0.0944344	0.212517	0.646796	176	176
ARSB	-0.00184567	0.980604	0.995514	176	176
ARSD	-0.154405	0.0407458	0.399292	176	176
ARSE	0.108928	0.150126	0.58724	176	174
ARSF	-0.179078	0.0174035	0.302515	176	82
ARSG	0.186961	0.0129699	0.273384	176	176
ARSH	-0.030053	0.692145	0.90461	176	140
ARSI	0.04872	0.520795	0.836248	176	176
ARSJ	0.122933	0.10407	0.523825	176	175
ARSK	0.117803	0.11944	0.550272	176	176
ART1	-0.0731555	0.334597	0.739826	176	47
ART3	-0.0671339	0.376003	0.766805	176	148
ART4	0.0673201	0.374677	0.765896	176	57
ART5	0.155447	0.0393907	0.39518	176	172
ARTN	-0.0190049	0.802313	0.941576	176	176
ARV1	-0.0150066	0.843298	0.952941	176	176
ARVCF	0.0339168	0.654962	0.891832	176	176
ARX	0.154733	0.0403148	0.397963	176	116
AR	0.090135	0.234173	0.66737	176	170
AS3MT	0.00328482	0.965488	0.992015	176	176
ASAH1	0.0544023	0.473302	0.815957	176	176
ASAH2B	0.170886	0.0233528	0.328264	176	148
ASAH2	0.0537759	0.478419	0.81812	176	158
ASAM	0.0513745	0.49831	0.826619	176	172
ASAP1IT1	-0.0457843	0.546252	0.848569	176	11
ASAP1	0.143983	0.0565873	0.441508	176	176
ASAP2	0.125992	0.0956722	0.512803	176	176
ASAP3	0.179919	0.0168751	0.301061	176	176
ASB10	0.217711	0.00370098	0.185496	176	64
ASB11	-0.0936837	0.216191	0.650643	176	4
ASB12	0.0172361	0.820384	0.945333	176	157
ASB13	-0.125732	0.0963641	0.513237	176	176
ASB14	-0.115124	0.12814	0.561892	176	175
ASB15	-0.034395	0.650417	0.890804	176	26
ASB16	0.0809515	0.285501	0.70607	176	175
ASB17	0.0477174	0.529421	0.840802	176	6
ASB18	-0.0525756	0.488307	0.822253	176	10
ASB1	0.127532	0.0916528	0.507572	176	176
ASB2	-0.0419075	0.580779	0.861564	176	176
ASB3	0.103007	0.173696	0.606657	176	176
ASB4	-0.0464345	0.540562	0.84667	176	53
ASB5	-0.0122237	0.87208	0.963287	176	62
ASB6	-0.0191491	0.800844	0.940851	176	176
ASB7	0.0793942	0.2949	0.711177	176	176
ASB8	0.0188703	0.803685	0.942075	176	176
ASB9	0.021149	0.780548	0.934216	176	176
ASCC1	0.0752497	0.320907	0.730849	176	176
ASCC2	0.0834204	0.271014	0.695671	176	176
ASCC3	0.0842646	0.266177	0.692495	176	176
ASCL1	0.110078	0.145844	0.582733	176	121
ASCL2	-0.060121	0.427994	0.795389	176	176
ASCL3	-0.0110627	0.88414	0.966956	176	25
ASCL4	-0.0323619	0.669829	0.897406	176	49
ASF1A	0.0987019	0.192478	0.625992	176	176
ASF1B	0.0601256	0.427959	0.795389	176	176
ASFMR1	0.0688726	0.363737	0.759666	176	103
ASGR1	0.1117	0.139962	0.576613	176	176
ASGR2	-0.0616755	0.416125	0.789328	176	169
ASH1L	0.097318	0.19882	0.633197	176	176
ASH2L	-0.0478822	0.527998	0.839616	176	176
ASIP	0.00631698	0.933686	0.983256	176	126
ASL	-0.0206751	0.785345	0.93624	176	176
ASMTL	-0.0404433	0.594078	0.866732	176	176
ASMT	-0.0619436	0.414098	0.788024	176	98
ASNA1	0.0625025	0.40989	0.785968	176	176
ASNSD1	0.208743	0.00543171	0.210071	176	176
ASNS	0.0126492	0.867668	0.960908	176	176
ASPA	0.0211737	0.780298	0.934195	176	94
ASPDH	0.109457	0.148144	0.585046	176	60
ASPG	-0.0594529	0.433155	0.797843	176	151
ASPHD1	0.10036	0.185076	0.618795	176	176
ASPHD2	0.136519	0.0708107	0.470328	176	176
ASPH	0.109496	0.148	0.584842	176	176
ASPM	0.0918227	0.225494	0.658211	176	175
ASPN	-0.130164	0.0850962	0.497508	176	176
ASPRV1	0.0430328	0.570653	0.859278	176	176
ASPSCR1	0.0220705	0.771245	0.93126	176	176
ASRGL1	-0.0178468	0.814134	0.943454	176	176
ASS1	0.0389479	0.607801	0.872837	176	176
ASTE1	0.147697	0.0504412	0.424109	176	176
ASTL	0.013862	0.855113	0.956876	176	150
ASTN1	0.0319358	0.673927	0.898359	176	165
ASTN2	-0.150555	0.0460988	0.41314	176	176
ASXL1	0.13499	0.0740558	0.477018	176	176
ASXL2	0.103907	0.169946	0.603963	176	176
ASXL3	-0.0712196	0.347579	0.748359	176	142
ASZ1	-0.0674741	0.373583	0.765628	176	23
ATAD1	-0.0443312	0.559075	0.854086	176	176
ATAD2B	0.107491	0.155612	0.594951	176	176
ATAD2	0.125784	0.0962248	0.51317	176	176
ATAD3A	0.00617971	0.935124	0.983616	176	176
ATAD3B	0.015512	0.838091	0.951812	176	176
ATAD3C	0.0511377	0.500295	0.827237	176	176
ATAD5	0.144819	0.0551517	0.437461	176	175
ATCAY	0.0961257	0.204403	0.637534	176	148
ATE1	0.0620198	0.413523	0.788024	176	176
ATF1	0.0102707	0.892383	0.970361	176	176
ATF2	0.12684	0.0934413	0.509658	176	176
ATF3	-0.0357416	0.637685	0.885733	176	176
ATF4	-0.0580281	0.444278	0.803439	176	176
ATF5	0.0746033	0.325094	0.732253	176	176
ATF6B	0.103025	0.173619	0.606657	176	176
ATF6	0.118734	0.116527	0.546233	176	176
ATF7IP2	0.0722696	0.340499	0.744598	176	176
ATF7IP	0.0942107	0.213607	0.64782	176	176
ATF7	-0.0456598	0.547345	0.848967	176	176
ATG10	-0.235818	0.00162855	0.142812	176	176
ATG12	-0.0809019	0.285797	0.706169	176	176
ATG16L1	0.0751844	0.321329	0.730889	176	176
ATG16L2	-0.0408693	0.590194	0.865191	176	176
ATG2A	0.177945	0.018139	0.305355	176	176
ATG2B	0.0837423	0.269162	0.694825	176	176
ATG3	0.0928622	0.220263	0.653271	176	176
ATG4A	0.0631499	0.405048	0.783779	176	176
ATG4B	0.135085	0.0738502	0.476328	176	176
ATG4C	0.137641	0.0685029	0.465295	176	176
ATG4D	0.0370542	0.625377	0.880474	176	176
ATG5	0.0932367	0.2184	0.652032	176	176
ATG7	-0.172774	0.0218452	0.321744	176	176
ATG9A	0.125978	0.0957099	0.512803	176	176
ATG9B	0.0236884	0.75499	0.925624	176	176
ATHL1	-0.0258762	0.733181	0.919353	176	176
ATIC	0.0476242	0.530226	0.841209	176	176
ATL1	-0.121996	0.106753	0.52932	176	176
ATL2	0.193182	0.010204	0.255562	176	176
ATL3	-0.124181	0.100576	0.518266	176	176
ATMIN	-0.0534624	0.480992	0.819626	176	176
ATM	0.0789853	0.297402	0.712719	176	176
ATN1	0.0594179	0.433425	0.797843	176	176
ATOH1	0.109563	0.147752	0.584604	176	34
ATOH7	0.132826	0.0788542	0.483758	176	168
ATOH8	-0.111577	0.140401	0.577451	176	176
ATOX1	-0.053926	0.47719	0.817213	176	176
ATP10A	0.0540102	0.476502	0.817083	176	176
ATP10B	-0.034806	0.64652	0.889043	176	165
ATP10D	0.123424	0.102682	0.521453	176	176
ATP11A	0.179119	0.0173775	0.302515	176	176
ATP11B	0.00163821	0.982784	0.996456	176	176
ATP11C	0.171448	0.0228951	0.326612	176	176
ATP12A	0.0609435	0.42169	0.791958	176	114
ATP13A1	0.124667	0.0992393	0.516662	176	176
ATP13A2	-0.0411101	0.588004	0.864347	176	176
ATP13A3	0.117521	0.120335	0.551533	176	176
ATP13A4	0.0032417	0.965941	0.992015	176	150
ATP13A5	0.0323117	0.670312	0.89751	176	84
ATP1A1	0.0558035	0.461965	0.810455	176	176
ATP1A2	-0.0262176	0.729796	0.918022	176	165
ATP1A3	0.0372648	0.623411	0.880073	176	171
ATP1A4	0.0633797	0.403337	0.782632	176	100
ATP1B1	0.145831	0.0534564	0.432492	176	176
ATP1B2	0.117318	0.120982	0.552133	176	176
ATP1B3	0.0333518	0.660349	0.893794	176	176
ATP1B4	-0.00357079	0.962486	0.991247	176	16
ATP2A1	0.21275	0.00458448	0.19961	176	175
ATP2A2	0.055952	0.460772	0.810037	176	176
ATP2A3	-0.0185337	0.807118	0.942306	176	176
ATP2B1	-0.0559447	0.460831	0.810037	176	176
ATP2B2	-0.0738865	0.329777	0.736051	176	172
ATP2B3	0.0717738	0.343831	0.746404	176	132
ATP2B4	-0.246915	0.000954313	0.125241	176	176
ATP2C1	-0.0118614	0.875841	0.964283	176	176
ATP2C2	0.00870702	0.90869	0.976249	176	176
ATP4A	0.0876867	0.247175	0.677242	176	131
ATP4B	0.0493184	0.515682	0.833569	176	108
ATP5A1	0.0109287	0.885534	0.967711	176	176
ATP5B	0.00493996	0.948119	0.987166	176	176
ATP5C1	0.0135936	0.857889	0.957741	176	176
ATP5D	-0.0972966	0.198919	0.633197	176	176
ATP5EP2	0.00726953	0.923715	0.980532	176	176
ATP5E	-0.00929398	0.902564	0.974086	176	176
ATP5F1	0.0380132	0.616449	0.877258	176	176
ATP5G1	-0.0859219	0.256854	0.685932	176	176
ATP5G2	-0.164345	0.0292876	0.35812	176	176
ATP5G3	-0.0216396	0.775591	0.933257	176	176
ATP5H	-0.0588741	0.437654	0.799533	176	176
ATP5I	-0.0522185	0.49127	0.823794	176	176
ATP5J2	-0.0529359	0.485328	0.820759	176	176
ATP5J	0.0427336	0.573338	0.859567	176	176
ATP5L2	0.050512	0.505559	0.830389	176	138
ATP5L	-0.080049	0.290923	0.710009	176	176
ATP5O	-0.0533247	0.482123	0.819989	176	176
ATP5SL	0.00439934	0.95379	0.989093	176	176
ATP5S	-0.0914897	0.227188	0.65917	176	176
ATP6AP1L	0.0318377	0.674871	0.898814	176	176
ATP6AP1	0.135782	0.0723594	0.47331	176	176
ATP6AP2	0.179397	0.0172016	0.30236	176	176
ATP6V0A1	0.0765734	0.312445	0.725271	176	176
ATP6V0A2	0.0835584	0.270219	0.69536	176	176
ATP6V0A4	-0.0911238	0.22906	0.661611	176	157
ATP6V0B	0.00870169	0.908746	0.976249	176	176
ATP6V0C	0.0114457	0.880159	0.965352	176	176
ATP6V0D1	-0.0309368	0.68357	0.900667	176	176
ATP6V0D2	-0.0194612	0.797668	0.93983	176	154
ATP6V0E1	-0.0774054	0.3072	0.719971	176	176
ATP6V0E2	0.0270617	0.72145	0.913414	176	176
ATP6V1A	0.133335	0.0777034	0.481664	176	176
ATP6V1B1	-0.0764802	0.313036	0.725903	176	176
ATP6V1B2	-0.0763154	0.314082	0.72666	176	176
ATP6V1C1	0.167855	0.0259605	0.340525	176	176
ATP6V1C2	-0.191695	0.0108132	0.26104	176	176
ATP6V1D	-0.0572796	0.450186	0.805731	176	176
ATP6V1E1	-0.0292654	0.699819	0.907461	176	176
ATP6V1E2	-0.0822383	0.277886	0.700987	176	176
ATP6V1F	0.00912186	0.90436	0.974914	176	176
ATP6V1G1	-0.13715	0.0695056	0.466922	176	176
ATP6V1G2	0.199754	0.00786072	0.230697	176	174
ATP6V1G3	-0.0422444	0.577739	0.860958	176	44
ATP6V1H	0.0945289	0.212057	0.646075	176	176
ATP7A	0.139253	0.065296	0.458454	176	176
ATP7B	0.148258	0.0495624	0.421672	176	176
ATP8A1	-0.0351359	0.643399	0.887679	176	175
ATP8A2	0.262814	0.000425191	0.0961414	176	147
ATP8B1	-0.0851782	0.26101	0.68912	176	176
ATP8B2	0.181136	0.016135	0.298662	176	176
ATP8B3	-0.0573345	0.449751	0.805334	176	176
ATP8B4	-0.171539	0.0228218	0.326543	176	176
ATP8B5P	-0.0673571	0.374415	0.765841	176	176
ATP9A	0.146668	0.0520855	0.428795	176	176
ATP9B	-0.0659017	0.384847	0.771879	176	176
ATPAF1	0.110476	0.144382	0.582388	176	176
ATPAF2	-0.077453	0.306902	0.719595	176	176
ATPBD4	-0.0927426	0.220861	0.653823	176	176
ATPIF1	-0.176736	0.0189524	0.30809	176	176
ATRIP	-0.0485784	0.522009	0.837251	176	176
ATRNL1	0.118266	0.117985	0.54854	176	170
ATRN	0.212822	0.00457046	0.199437	176	176
ATRX	0.0173974	0.818733	0.94458	176	176
ATR	0.0559994	0.460392	0.810037	176	176
ATXN10	-0.0847234	0.263573	0.691384	176	176
ATXN1L	0.11634	0.124134	0.557336	176	176
ATXN1	-0.094273	0.213303	0.64743	176	176
ATXN2L	0.192195	0.0106049	0.258915	176	176
ATXN2	0.0727936	0.337	0.742035	176	176
ATXN3L	-0.0170418	0.822376	0.946154	176	7
ATXN3	-0.000315558	0.996684	0.999121	176	176
ATXN7L1	-0.0297515	0.695079	0.90545	176	176
ATXN7L2	0.132054	0.0806243	0.48747	176	176
ATXN7L3B	0.122274	0.10595	0.527547	176	176
ATXN7L3	0.136593	0.0706554	0.469887	176	176
ATXN7	-0.0162314	0.830692	0.94957	176	176
ATXN8OS	0.0375877	0.620404	0.878974	176	15
AUH	0.0256952	0.734978	0.919668	176	176
AUP1	0.0164066	0.828893	0.948856	176	176
AURKAIP1	-0.0403872	0.59459	0.867043	176	176
AURKAPS1	0.152978	0.0426652	0.404383	176	175
AURKA	0.171368	0.0229595	0.326612	176	176
AURKB	0.0712299	0.347509	0.748359	176	176
AURKC	-0.045544	0.548363	0.849977	176	176
AUTS2	0.0730211	0.335488	0.740657	176	176
AVEN	-0.231873	0.00195799	0.151098	176	176
AVIL	0.0601822	0.427523	0.795089	176	173
AVL9	0.0255848	0.736073	0.919941	176	176
AVPI1	-0.0340199	0.653981	0.891601	176	176
AVPR1A	0.10611	0.161023	0.597067	176	164
AVPR1B	0.0737261	0.330831	0.736942	176	136
AVPR2	0.0107788	0.887095	0.968322	176	173
AVP	-0.00251722	0.97355	0.994059	176	26
AWAT1	0.0393322	0.604261	0.871277	176	44
AWAT2	-0.0239514	0.752358	0.924556	176	76
AXIN1	-0.0574097	0.449156	0.805334	176	176
AXIN2	-0.0731455	0.334663	0.739826	176	176
AXL	0.00150432	0.984191	0.996528	176	176
AZGP1	-0.0660963	0.383442	0.771459	176	164
AZI1	0.0773498	0.307549	0.720293	176	176
AZI2	-0.0439848	0.562153	0.856159	176	176
AZIN1	0.0281996	0.710252	0.911021	176	176
AZU1	-0.106002	0.161451	0.597067	176	117
B2M	-0.0124978	0.869238	0.961869	176	176
B3GALNT1	-0.0274567	0.717556	0.91211	176	176
B3GALNT2	0.00232415	0.975578	0.994419	176	176
B3GALT1	0.00503206	0.947153	0.98694	176	141
B3GALT2	-0.00608934	0.936071	0.984197	176	142
B3GALT4	-0.0117277	0.877229	0.964637	176	176
B3GALT5	0.112474	0.13722	0.574401	176	156
B3GALT6	0.00571548	0.939988	0.9854	176	176
B3GALTL	0.00837294	0.912179	0.976771	176	176
B3GAT1	0.114368	0.130682	0.564713	176	170
B3GAT2	0.152366	0.0435116	0.405926	176	167
B3GAT3	-0.041077	0.588305	0.864347	176	176
B3GNT1	0.117289	0.121074	0.552173	176	176
B3GNT2	0.0400646	0.597539	0.86804	176	176
B3GNT3	0.017783	0.814787	0.943454	176	176
B3GNT4	0.0293836	0.698665	0.906852	176	176
B3GNT5	-0.0363763	0.631721	0.883705	176	176
B3GNT6	-0.00445232	0.953234	0.98897	176	59
B3GNT7	0.0422691	0.577517	0.860845	176	176
B3GNT8	0.015632	0.836856	0.951571	176	176
B3GNT9	0.0673606	0.37439	0.765841	176	176
B3GNTL1	0.0423315	0.576954	0.860791	176	176
B4GALNT1	0.162914	0.0307452	0.363715	176	174
B4GALNT2	-0.165499	0.0281558	0.35081	176	82
B4GALNT3	-0.0686016	0.365632	0.76118	176	176
B4GALNT4	0.0447508	0.555357	0.852373	176	176
B4GALT1	-0.059216	0.434992	0.798697	176	176
B4GALT2	-0.0897728	0.236066	0.668646	176	176
B4GALT3	0.101023	0.182177	0.616279	176	176
B4GALT4	0.0186421	0.806011	0.942306	176	176
B4GALT5	0.0369448	0.626398	0.880811	176	176
B4GALT6	0.0316635	0.676551	0.898814	176	175
B4GALT7	-0.000527745	0.994454	0.998767	176	176
B9D1	-0.10924	0.148957	0.586223	176	176
B9D2	-0.0909031	0.230194	0.662232	176	176
BAALC	0.0624074	0.410605	0.786535	176	176
BAAT	0.0411466	0.587673	0.864347	176	145
BACE1	0.0591874	0.435215	0.798917	176	176
BACE2	0.0859943	0.256452	0.685495	176	176
BACH1	0.173972	0.0209328	0.31691	176	176
BACH2	0.137674	0.0684363	0.465295	176	176
BAD	-0.0971499	0.1996	0.634098	176	176
BAG1	-0.200257	0.00770264	0.229398	176	176
BAG2	0.124224	0.100456	0.51811	176	176
BAG3	0.113781	0.132682	0.567948	176	176
BAG4	0.0332382	0.661435	0.894101	176	176
BAG5	0.103295	0.172489	0.605254	176	176
BAGE2	0.0897819	0.236018	0.668605	176	121
BAGE	0.0675697	0.372905	0.765438	176	27
BAHCC1	0.131912	0.0809543	0.488413	176	176
BAHD1	-0.016102	0.832022	0.949968	176	176
BAI1	0.0360496	0.634788	0.884896	176	172
BAI2	0.0721124	0.341553	0.745148	176	176
BAI3	0.0631575	0.404991	0.783779	176	135
BAIAP2L1	-0.228763	0.00225921	0.155599	176	176
BAIAP2L2	-0.00745876	0.921735	0.980031	176	176
BAIAP2	0.0706601	0.35139	0.749646	176	176
BAIAP3	-0.031059	0.682388	0.900667	176	176
BAK1	0.137509	0.0687712	0.465882	176	176
BAMBI	-0.0135575	0.858262	0.95786	176	176
BANF1	-0.000633283	0.993344	0.998625	176	176
BANF2	-0.0200506	0.791677	0.938728	176	27
BANK1	-0.043632	0.565296	0.856926	176	172
BANP	-0.00579264	0.93918	0.985176	176	176
BAP1	0.0471807	0.534067	0.843604	176	176
BARD1	0.0945925	0.211749	0.646075	176	168
BARHL1	0.0544397	0.472997	0.815957	176	48
BARHL2	0.130839	0.0834766	0.493687	176	23
BARX1	0.0536182	0.479712	0.818778	176	166
BARX2	0.0906338	0.231584	0.664559	176	171
BASP1	-0.11027	0.145139	0.582413	176	176
BAT1	0.0544549	0.472874	0.815957	176	176
BAT2L1	0.0380011	0.616561	0.877258	176	176
BAT2L2	0.1407	0.0625219	0.454491	176	176
BAT2	0.178931	0.0174978	0.302515	176	176
BAT3	0.181053	0.0161845	0.298868	176	176
BAT4	-0.0377265	0.619112	0.878411	176	176
BAT5	0.0387016	0.610074	0.874145	176	176
BATF2	0.066247	0.382356	0.770851	176	176
BATF3	-0.0552247	0.46663	0.812976	176	176
BATF	-0.0554462	0.464841	0.81215	176	176
BAX	-0.0282229	0.710023	0.911021	176	176
BAZ1A	-0.134065	0.0760776	0.479281	176	176
BAZ1B	0.0680255	0.369682	0.763646	176	176
BAZ2A	0.090775	0.230855	0.663615	176	176
BAZ2B	0.000917725	0.990355	0.998025	176	176
BBC3	-0.201975	0.00718435	0.224069	176	176
BBOX1	-0.0628907	0.406982	0.784679	176	161
BBS10	0.104277	0.168423	0.602096	176	176
BBS12	-0.00542723	0.94301	0.986154	176	176
BBS1	0.0735083	0.332265	0.738375	176	176
BBS2	-0.0233174	0.758708	0.926675	176	176
BBS4	-0.125534	0.0968926	0.514215	176	176
BBS5	0.0198852	0.793357	0.939309	176	176
BBS7	-0.0154589	0.838638	0.951812	176	176
BBS9	0.10374	0.170635	0.60435	176	176
BBX	0.0749368	0.32293	0.731493	176	176
BCAM	0.119961	0.112771	0.539404	176	176
BCAN	-0.0275198	0.716935	0.91211	176	171
BCAP29	-0.169443	0.0245645	0.334723	176	176
BCAP31	0.0967479	0.201476	0.634747	176	176
BCAR1	-0.0250672	0.741222	0.921577	176	176
BCAR3	0.0433248	0.56804	0.858238	176	176
BCAR4	0.00105287	0.988935	0.99779	176	98
BCAS1	-0.0331342	0.662428	0.894483	176	175
BCAS2	0.021033	0.781721	0.934943	176	176
BCAS3	0.0358291	0.636862	0.885518	176	176
BCAS4	-0.236074	0.00160904	0.142812	176	176
BCAT1	0.12709	0.0927924	0.509179	176	176
BCAT2	0.0347217	0.647318	0.889223	176	176
BCCIP	0.0763868	0.313629	0.726072	176	176
BCDIN3D	-0.0517332	0.495311	0.825578	176	176
BCHE	0.0236308	0.755566	0.926014	176	157
BCKDHA	-0.00573515	0.939782	0.985377	176	176
BCKDHB	0.136493	0.0708649	0.470337	176	175
BCKDK	-0.0179086	0.813502	0.943339	176	176
BCL10	0.0541471	0.475384	0.816652	176	176
BCL11A	0.0375486	0.620768	0.878974	176	176
BCL11B	-0.0524455	0.489386	0.823055	176	174
BCL2A1	-0.104937	0.165731	0.599931	176	176
BCL2L10	0.0363767	0.631718	0.883705	176	171
BCL2L11	0.121737	0.107504	0.5306	176	176
BCL2L12	0.0735493	0.331995	0.738308	176	176
BCL2L13	-0.0329256	0.664424	0.894931	176	176
BCL2L14	-0.0723379	0.340042	0.744436	176	175
BCL2L15	-0.0504593	0.506004	0.830595	176	176
BCL2L1	0.0872868	0.249346	0.67882	176	176
BCL2L2	-0.000440473	0.995371	0.999064	176	176
BCL2	-0.20188	0.00721239	0.224069	176	176
BCL3	-0.0762273	0.314643	0.726924	176	176
BCL6B	-0.00369396	0.961193	0.990609	176	176
BCL6	-0.00864785	0.909308	0.976477	176	176
BCL7A	0.0311915	0.681106	0.900568	176	176
BCL7B	0.0118645	0.875809	0.964283	176	176
BCL7C	-0.065573	0.387228	0.773134	176	176
BCL8	0.122655	0.104859	0.525285	176	108
BCL9L	-0.0834445	0.270875	0.695671	176	176
BCL9	0.0702567	0.354152	0.751752	176	176
BCLAF1	0.0629353	0.406649	0.784574	176	176
BCMO1	0.0826143	0.275688	0.699414	176	166
BCO2	-0.0194721	0.797557	0.93983	176	175
BCORL1	0.237436	0.00150874	0.141608	176	176
BCOR	0.0360376	0.634901	0.88493	176	176
BCR	0.0414662	0.584773	0.863254	176	176
BCS1L	0.121327	0.108705	0.5325	176	176
BCYRN1	-0.143267	0.0578401	0.441975	176	11
BDH1	-0.0944648	0.212369	0.646582	176	176
BDH2	0.0649464	0.391789	0.774907	176	176
BDKRB1	0.000598796	0.993707	0.998625	176	172
BDKRB2	0.0256396	0.735529	0.919941	176	176
BDNFOS	-0.0490062	0.518347	0.834785	176	175
BDNF	0.0466353	0.53881	0.846049	176	174
BDP1	0.055924	0.460997	0.810186	176	176
BEAN	-0.139076	0.0656412	0.458909	176	176
BECN1	0.0636176	0.401571	0.781889	176	176
BEGAIN	0.110673	0.143664	0.58114	176	175
BEND2	0.00981701	0.89711	0.972266	176	22
BEND3	0.0802147	0.289923	0.709406	176	176
BEND4	0.105312	0.164216	0.599931	176	130
BEND5	0.0948549	0.210478	0.644224	176	176
BEND6	0.0892022	0.239069	0.670377	176	172
BEND7	0.234301	0.00174876	0.146828	176	176
BEST1	-0.0349584	0.645077	0.8882	176	175
BEST2	0.0609751	0.421448	0.791952	176	73
BEST3	-0.0161379	0.831653	0.949966	176	122
BEST4	-0.024992	0.74197	0.921581	176	175
BET1L	0.00914929	0.904074	0.974831	176	176
BET1	-0.105146	0.164883	0.599931	176	176
BET3L	-0.0925783	0.221683	0.653891	176	91
BEX1	0.0927027	0.22106	0.653881	176	174
BEX2	0.167465	0.0263129	0.341982	176	175
BEX4	0.231177	0.00202199	0.151147	176	176
BEX5	-0.137194	0.0694138	0.466778	176	175
BEYLA	-0.0686429	0.365343	0.760896	176	3
BFAR	0.114941	0.128754	0.561977	176	176
BFSP1	-0.075368	0.320145	0.730825	176	176
BFSP2	-0.0683329	0.367518	0.762657	176	147
BGLAP	0.000328698	0.996545	0.999064	176	176
BGN	-0.0374354	0.621821	0.878974	176	176
BHLHA15	-0.0911692	0.228827	0.661299	176	156
BHLHB9	0.176909	0.0188342	0.30809	176	176
BHLHE22	-0.0255106	0.736811	0.920343	176	173
BHLHE23	0.122291	0.105901	0.527547	176	9
BHLHE40	-0.0546113	0.471602	0.815438	176	176
BHLHE41	-0.0339439	0.654704	0.891832	176	176
BHMT2	0.197053	0.00875886	0.240683	176	174
BHMT	0.0961326	0.204371	0.637534	176	150
BICC1	0.211034	0.00493169	0.204391	176	166
BICD1	0.0856605	0.258309	0.687052	176	176
BICD2	-0.112104	0.138525	0.575925	176	176
BID	-0.0566925	0.45485	0.807469	176	176
BIK	-0.0427449	0.573236	0.859567	176	176
BIN1	0.169186	0.0247864	0.336426	176	176
BIN2	-0.052071	0.492497	0.824059	176	176
BIN3	-0.0124145	0.870102	0.96217	176	176
BIRC2	-0.0657788	0.385736	0.772132	176	176
BIRC3	-0.0475349	0.530999	0.84163	176	176
BIRC5	0.0959776	0.205105	0.638781	176	176
BIRC6	0.142485	0.0592355	0.444864	176	176
BIRC7	0.163709	0.029928	0.359498	176	167
BIVM	-0.0379672	0.616876	0.877258	176	176
BLCAP	0.159637	0.0343168	0.379479	176	176
BLID	-0.0879632	0.245683	0.676498	176	28
BLK	-0.0178853	0.81374	0.943339	176	148
BLMH	0.11973	0.113472	0.540669	176	176
BLM	0.0588478	0.437859	0.799604	176	176
BLNK	0.00227162	0.976129	0.994537	176	176
BLOC1S1	-0.125152	0.0979227	0.514226	176	176
BLOC1S2	0.00685702	0.928032	0.981597	176	176
BLOC1S3	0.139802	0.0642323	0.457289	176	176
BLVRA	0.0528821	0.485772	0.820898	176	176
BLVRB	-0.0785068	0.300348	0.714506	176	176
BLZF1	0.112618	0.136714	0.574368	176	176
BMF	0.0650023	0.391381	0.774907	176	176
BMI1	0.0441989	0.560249	0.854765	176	176
BMP10	-0.0942628	0.213353	0.64743	176	7
BMP15	-0.0846716	0.263866	0.691416	176	33
BMP1	0.155136	0.0397911	0.395389	176	176
BMP2K	-0.0695559	0.358986	0.755857	176	176
BMP2	-0.0678652	0.370814	0.764606	176	176
BMP3	0.0834215	0.271008	0.695671	176	167
BMP4	0.0344062	0.65031	0.890804	176	176
BMP5	-0.0624666	0.41016	0.786193	176	75
BMP6	0.0412219	0.586989	0.864347	176	176
BMP7	0.09568	0.206519	0.639696	176	176
BMP8A	0.0244438	0.747436	0.923356	176	176
BMP8B	0.191573	0.0108643	0.26104	176	175
BMPER	0.110289	0.145067	0.582413	176	152
BMPR1A	0.0493755	0.515195	0.833569	176	176
BMPR1B	0.0247902	0.743981	0.922523	176	175
BMPR2	0.0666642	0.37936	0.769174	176	176
BMS1P4	0.137803	0.0681758	0.464895	176	176
BMS1P5	0.165347	0.0283027	0.35176	176	176
BMS1	0.14599	0.0531928	0.432113	176	176
BMX	-0.0817245	0.28091	0.702997	176	173
BNC1	0.0580163	0.444371	0.803535	176	103
BNC2	-0.058967	0.43693	0.799084	176	176
BNIP1	-0.0151267	0.84206	0.952439	176	176
BNIP2	-0.101228	0.181286	0.615461	176	176
BNIP3L	-0.0674971	0.37342	0.765628	176	176
BNIP3	-0.0467915	0.53745	0.845724	176	176
BNIPL	-0.142788	0.0586913	0.444024	176	176
BOC	0.051974	0.493304	0.824348	176	176
BOD1L	0.0723043	0.340267	0.744436	176	176
BOD1	0.0982555	0.194507	0.628275	176	176
BOK	0.0330553	0.663183	0.894883	176	176
BOLA1	-0.106852	0.158097	0.596756	176	176
BOLA2	-0.0107205	0.887701	0.968417	176	176
BOLA3	0.00857389	0.91008	0.976769	176	176
BOLL	-0.0446134	0.556574	0.852872	176	68
BOP1	0.119778	0.113327	0.540586	176	175
BPESC1	-0.107828	0.154311	0.592687	176	32
BPGM	0.0184755	0.807711	0.942306	176	176
BPHL	0.0758388	0.317123	0.728902	176	176
BPIL1	-0.196042	0.00911752	0.244502	176	102
BPIL2	-0.0224772	0.767149	0.929777	176	46
BPIL3	-0.0393448	0.604145	0.871277	176	18
BPI	0.063589	0.401783	0.781889	176	113
BPNT1	0.0133931	0.859963	0.958626	176	176
BPTF	0.135625	0.0726942	0.473727	176	176
BRAF	-0.00143029	0.984969	0.996589	176	176
BRAP	0.053792	0.478288	0.818101	176	176
BRCA1	0.0427256	0.573409	0.859567	176	176
BRCA2	0.0772988	0.307869	0.720618	176	173
BRCC3	0.0588339	0.437967	0.799619	176	176
BRD1	0.00132027	0.986125	0.996878	176	176
BRD2	0.0838803	0.268372	0.694365	176	176
BRD3	0.0387755	0.609391	0.87367	176	176
BRD4	0.0853372	0.260117	0.688418	176	176
BRD7P3	-0.062236	0.411893	0.787347	176	103
BRD7	-0.0131301	0.862685	0.958969	176	176
BRD8	0.18958	0.0117341	0.266208	176	176
BRD9	0.0519254	0.493709	0.824348	176	176
BRDT	0.0619321	0.414184	0.788024	176	28
BREA2	0.19556	0.00929314	0.246225	176	173
BRE	0.104249	0.168537	0.602289	176	176
BRF1	0.013315	0.860771	0.958626	176	176
BRF2	0.0375075	0.62115	0.878974	176	176
BRI3BP	-0.11483	0.129126	0.562588	176	176
BRI3	-0.0519212	0.493744	0.824348	176	176
BRIP1	0.0477539	0.529106	0.840637	176	175
BRIX1	0.134064	0.0760795	0.479281	176	176
BRMS1L	0.0970181	0.200214	0.63421	176	176
BRMS1	-0.00220302	0.97685	0.994537	176	176
BRP44L	0.00157918	0.983404	0.996528	176	176
BRP44	-0.0773532	0.307527	0.720293	176	176
BRPF1	0.150637	0.0459784	0.41314	176	176
BRPF3	0.160962	0.0328333	0.374043	176	176
BRS3	-0.067655	0.372301	0.765147	176	59
BRSK1	0.14902	0.0483913	0.418844	176	176
BRSK2	0.17628	0.0192679	0.310039	176	169
BRWD1	0.0438853	0.563038	0.856541	176	176
BRWD3	0.0552771	0.466206	0.812878	176	176
BSCL2	-0.0773852	0.307327	0.720112	176	176
BSDC1	0.0431931	0.569217	0.858963	176	176
BSG	0.0318173	0.675068	0.898814	176	176
BSND	0.0043157	0.954667	0.989219	176	95
BSN	0.241787	0.00122532	0.135452	176	176
BSPRY	-0.0872587	0.249499	0.67882	176	176
BST1	-0.135056	0.0739134	0.476482	176	176
BST2	0.140469	0.0629588	0.454491	176	176
BSX	-0.0321844	0.671536	0.898119	176	22
BTAF1	0.0687963	0.364271	0.760016	176	176
BTBD10	-0.0317202	0.676003	0.898814	176	176
BTBD11	0.0134125	0.859762	0.958621	176	176
BTBD12	-0.031467	0.678446	0.899408	176	176
BTBD16	-0.115435	0.127108	0.560489	176	154
BTBD17	0.232968	0.00186089	0.148112	176	88
BTBD18	0.0491082	0.517475	0.834352	176	130
BTBD19	0.141229	0.061533	0.451969	176	170
BTBD1	-0.0540326	0.476319	0.81698	176	176
BTBD2	-0.122705	0.104717	0.525248	176	176
BTBD3	0.122396	0.105602	0.527001	176	176
BTBD6	-0.0799078	0.291778	0.710234	176	176
BTBD7	0.0196555	0.795692	0.939561	176	176
BTBD8	0.09528	0.208432	0.642204	176	131
BTBD9	0.101384	0.180612	0.615271	176	176
BTC	0.07296	0.335894	0.741049	176	164
BTD	-0.136462	0.0709285	0.470578	176	176
BTF3L1	-0.0932569	0.2183	0.652032	176	50
BTF3L4	0.164319	0.0293142	0.35812	176	176
BTF3	-0.137835	0.0681107	0.464895	176	176
BTG1	-0.129634	0.086386	0.498957	176	176
BTG2	-0.148666	0.0489321	0.420267	176	176
BTG3	-0.106756	0.158476	0.597067	176	176
BTG4	-0.0975514	0.19774	0.631438	176	58
BTK	-0.0751355	0.321645	0.731188	176	176
BTLA	-0.0364611	0.630926	0.883474	176	168
BTN1A1	0.0194534	0.797747	0.93983	176	114
BTN2A1	0.0903176	0.233222	0.666474	176	176
BTN2A2	0.124436	0.0998736	0.517118	176	176
BTN2A3	0.0948246	0.210625	0.644374	176	172
BTN3A1	-0.0225778	0.766137	0.929486	176	176
BTN3A2	0.0121355	0.872996	0.963682	176	176
BTN3A3	0.0502984	0.507364	0.830996	176	176
BTNL2	0.110093	0.145788	0.582671	176	39
BTNL3	0.0280137	0.712077	0.91157	176	51
BTNL8	2.46588e-05	0.999741	0.999984	176	120
BTNL9	0.104276	0.168427	0.602096	176	175
BTRC	-0.0986621	0.192659	0.626086	176	176
BUB1B	0.0886647	0.241923	0.673255	176	176
BUB1	0.184124	0.0144363	0.284408	176	176
BUB3	-0.0100831	0.894338	0.97127	176	176
BUD13	-0.023397	0.75791	0.926645	176	176
BUD31	-0.0210954	0.78109	0.934472	176	176
BVES	0.106932	0.157788	0.59642	176	175
BYSL	0.126943	0.0931742	0.509631	176	176
BZRAP1	0.0193076	0.799231	0.940338	176	176
BZW1	0.191737	0.0107957	0.26104	176	176
BZW2	0.0735381	0.332069	0.738308	176	176
C10orf105	0.0420766	0.579252	0.86116	176	166
C10orf107	-0.0366849	0.62883	0.882235	176	171
C10orf108	0.215613	0.004054	0.190701	176	172
C10orf10	0.00535376	0.94378	0.986301	176	176
C10orf110	-0.00663527	0.930353	0.982374	176	174
C10orf111	0.152087	0.0439019	0.407254	176	172
C10orf113	-0.0429546	0.571354	0.859339	176	11
C10orf114	-0.0222785	0.769149	0.930438	176	176
C10orf116	-0.149738	0.0473074	0.416364	176	176
C10orf118	0.0104424	0.890595	0.969481	176	176
C10orf119	0.0451211	0.552087	0.850902	176	176
C10orf11	-0.209974	0.00515767	0.206493	176	176
C10orf120	-0.189409	0.0118117	0.266208	176	30
C10orf122	-0.102606	0.175387	0.608313	176	92
C10orf125	0.0336783	0.657234	0.89286	176	176
C10orf128	-0.0512446	0.499399	0.826767	176	158
C10orf129	0.0936417	0.216398	0.650674	176	19
C10orf12	0.0816729	0.281215	0.70336	176	175
C10orf131	0.119857	0.113086	0.540392	176	111
C10orf137	0.0252879	0.739026	0.920451	176	176
C10orf140	0.0673161	0.374706	0.765896	176	170
C10orf18	0.148639	0.0489738	0.420305	176	176
C10orf25	0.223112	0.0029162	0.171198	176	176
C10orf26	-0.0589751	0.436867	0.799042	176	176
C10orf27	-0.0985531	0.193153	0.626737	176	45
C10orf28	0.105472	0.163571	0.599549	176	176
C10orf2	0.148907	0.0485624	0.419399	176	176
C10orf32	-0.0697357	0.357742	0.754702	176	176
C10orf35	0.0635105	0.402365	0.782207	176	176
C10orf40	0.01779	0.814715	0.943454	176	38
C10orf41	0.0662814	0.382109	0.770851	176	176
C10orf46	0.162029	0.0316771	0.368127	176	176
C10orf47	0.0452794	0.550691	0.850377	176	176
C10orf4	-0.0925978	0.221586	0.653891	176	176
C10orf50	-0.0713951	0.346389	0.74755	176	85
C10orf53	-0.00640196	0.932796	0.983151	176	74
C10orf54	-0.109581	0.147685	0.584603	176	176
C10orf55	0.0104513	0.890503	0.969481	176	169
C10orf57	-0.0177117	0.815516	0.943801	176	176
C10orf58	0.105905	0.161838	0.597654	176	176
C10orf62	0.052178	0.491606	0.823953	176	100
C10orf67	-0.0279085	0.71311	0.911712	176	132
C10orf68	-0.0660989	0.383423	0.771459	176	174
C10orf71	0.0684068	0.366999	0.762419	176	72
C10orf72	0.0301862	0.69085	0.903901	176	176
C10orf75	-0.188117	0.0124109	0.271808	176	176
C10orf76	-0.0699245	0.356438	0.753309	176	176
C10orf78	-0.126325	0.0947919	0.512407	176	176
C10orf79	-0.054107	0.47571	0.816652	176	176
C10orf81	-0.0482684	0.524672	0.838009	176	172
C10orf82	0.219315	0.00345005	0.182577	176	162
C10orf84	-0.0836734	0.269558	0.694956	176	176
C10orf88	-0.0751227	0.321727	0.731247	176	176
C10orf90	0.160704	0.0331173	0.374379	176	81
C10orf91	0.00211101	0.977817	0.994917	176	147
C10orf93	0.0645209	0.394906	0.778312	176	154
C10orf95	-0.0367715	0.628019	0.882197	176	176
C10orf96	-0.0460333	0.54407	0.84776	176	6
C10orf99	-0.0100818	0.894351	0.97127	176	160
C11orf10	-0.126942	0.093176	0.509631	176	176
C11orf16	-0.131928	0.0809168	0.488413	176	159
C11orf17	-0.206825	0.00588485	0.21675	176	176
C11orf1	-0.176363	0.0192101	0.310039	176	176
C11orf20	-0.050412	0.506404	0.830644	176	149
C11orf21	-0.0676836	0.372098	0.765103	176	172
C11orf24	0.0454273	0.549389	0.850167	176	176
C11orf2	-0.0604442	0.42551	0.793812	176	176
C11orf30	0.0611009	0.42049	0.791346	176	176
C11orf31	-0.019788	0.794345	0.939374	176	176
C11orf34	-0.0564715	0.456613	0.808213	176	38
C11orf35	-0.166118	0.0275646	0.347934	176	176
C11orf36	0.11287	0.135832	0.572477	176	84
C11orf41	0.0541416	0.475428	0.816652	176	175
C11orf42	0.0418836	0.580995	0.861564	176	72
C11orf45	0.0878133	0.246491	0.676991	176	176
C11orf46	0.0243987	0.747887	0.923511	176	176
C11orf48	-0.0676024	0.372673	0.765438	176	176
C11orf49	-0.134733	0.0746133	0.477266	176	176
C11orf51	-0.105777	0.162348	0.598372	176	176
C11orf52	-0.158167	0.0360307	0.385451	176	176
C11orf53	-0.100367	0.185044	0.618795	176	113
C11orf54	-0.0509136	0.502177	0.828989	176	176
C11orf57	-0.0220989	0.770958	0.93126	176	176
C11orf58	-0.0462414	0.542248	0.847081	176	176
C11orf59	-0.0846	0.264272	0.691416	176	176
C11orf61	0.121064	0.109477	0.534307	176	176
C11orf63	-0.120546	0.111017	0.536619	176	176
C11orf64	-0.137214	0.0693738	0.4667	176	3
C11orf65	-0.0336922	0.657101	0.89286	176	172
C11orf66	-0.093072	0.219218	0.652405	176	174
C11orf67	-0.0654225	0.38832	0.773474	176	176
C11orf68	-0.020981	0.782248	0.935182	176	176
C11orf70	0.116472	0.123704	0.556596	176	174
C11orf71	-0.122742	0.104611	0.525143	176	176
C11orf73	-0.0201129	0.791046	0.938495	176	176
C11orf74	-0.079276	0.295622	0.711644	176	176
C11orf75	-0.025005	0.741841	0.921577	176	176
C11orf80	-0.0650471	0.391054	0.774907	176	176
C11orf82	0.151146	0.0452408	0.409741	176	176
C11orf83	-0.0488575	0.519618	0.835527	176	176
C11orf84	0.163437	0.0302055	0.360268	176	176
C11orf85	0.113059	0.135173	0.571421	176	124
C11orf86	-0.131748	0.0813354	0.489538	176	83
C11orf87	-0.0176469	0.816179	0.944023	176	126
C11orf88	0.0328371	0.665272	0.895063	176	141
C11orf90	0.109696	0.147258	0.584603	176	74
C11orf92	-0.126403	0.0945854	0.512343	176	174
C11orf93	0.0184068	0.808413	0.94262	176	176
C11orf94	0.0245821	0.746056	0.923074	176	48
C11orf95	0.0926297	0.221426	0.653891	176	176
C11orf9	0.143711	0.0570612	0.441508	176	176
C12orf10	-0.0274357	0.717763	0.91211	176	176
C12orf11	0.0642683	0.396763	0.778821	176	176
C12orf12	0.0595722	0.43223	0.797843	176	11
C12orf23	0.021273	0.779294	0.933961	176	176
C12orf24	0.167629	0.0261642	0.341373	176	175
C12orf26	0.0609269	0.421817	0.792068	176	176
C12orf27	0.120297	0.11176	0.537263	176	138
C12orf29	-0.032163	0.671742	0.898161	176	176
C12orf32	0.0139662	0.854036	0.956793	176	176
C12orf34	-0.0690759	0.362319	0.758657	176	176
C12orf35	0.114846	0.12907	0.562588	176	176
C12orf36	0.021104	0.781003	0.934423	176	140
C12orf39	-0.150484	0.0462025	0.413557	176	142
C12orf40	-0.16308	0.0305733	0.362112	176	16
C12orf41	0.104468	0.167638	0.601946	176	176
C12orf42	0.0787412	0.298902	0.713735	176	95
C12orf43	0.095629	0.206763	0.639696	176	176
C12orf44	0.0111803	0.882918	0.96626	176	176
C12orf45	-0.169007	0.0249411	0.336731	176	176
C12orf47	-0.0750029	0.322502	0.731493	176	176
C12orf48	0.0596073	0.431959	0.797843	176	176
C12orf49	0.0759611	0.316341	0.728111	176	176
C12orf4	0.0636546	0.401297	0.781889	176	176
C12orf50	-0.152702	0.0430456	0.405847	176	78
C12orf51	0.0443556	0.558859	0.853989	176	176
C12orf52	-0.141886	0.0603227	0.447944	176	176
C12orf53	0.1306	0.0840477	0.494411	176	176
C12orf54	-0.105014	0.165416	0.599931	176	95
C12orf56	0.0964984	0.202646	0.635686	176	168
C12orf57	-0.0834009	0.271126	0.695671	176	176
C12orf59	0.0569105	0.453115	0.80697	176	168
C12orf5	-0.00626688	0.934211	0.983346	176	176
C12orf60	-0.00552104	0.942026	0.985856	176	176
C12orf61	-0.09044	0.232587	0.665902	176	175
C12orf62	-0.075158	0.321499	0.731022	176	176
C12orf63	0.0113631	0.881018	0.965729	176	145
C12orf65	0.0508757	0.502496	0.829124	176	176
C12orf66	-0.0783678	0.301207	0.71487	176	176
C12orf68	0.0266562	0.725456	0.915818	176	176
C12orf69	-0.0523063	0.490541	0.823486	176	171
C12orf70	-0.0627845	0.407777	0.785111	176	145
C12orf71	-0.0366567	0.629093	0.882235	176	92
C12orf72	-0.115318	0.127495	0.561137	176	176
C12orf73	-0.0247572	0.74431	0.922737	176	176
C12orf74	-0.0602932	0.42667	0.79456	176	141
C12orf75	-0.0318789	0.674475	0.898665	176	176
C12orf76	0.0774567	0.306879	0.719595	176	176
C12orf77	-0.0183511	0.808981	0.942764	176	12
C13orf15	-0.079742	0.292783	0.710255	176	176
C13orf16	0.0396746	0.601115	0.870053	176	151
C13orf18	-0.0541899	0.475034	0.816652	176	176
C13orf1	-0.0875861	0.24772	0.677274	176	176
C13orf23	0.0998343	0.1874	0.620284	176	176
C13orf26	-0.0904854	0.232352	0.665707	176	41
C13orf27	0.0170147	0.822654	0.946283	176	176
C13orf29	0.0876305	0.24748	0.677242	176	176
C13orf30	-0.0231733	0.760154	0.927264	176	132
C13orf31	-0.103614	0.171162	0.604718	176	176
C13orf33	-0.0247423	0.744459	0.922737	176	176
C13orf34	0.0659208	0.384709	0.771879	176	176
C13orf35	-0.107104	0.157113	0.596363	176	55
C13orf36	-0.185659	0.0136256	0.27779	176	170
C13orf37	-0.0556033	0.463575	0.8115	176	176
C13orf38	-0.0438361	0.563477	0.856565	176	166
C13orf39	0.0128264	0.865832	0.960116	176	45
C14orf101	-0.00165502	0.982608	0.996378	176	176
C14orf102	0.0697258	0.35781	0.754766	176	176
C14orf104	0.0149753	0.84362	0.952941	176	176
C14orf105	0.109038	0.149715	0.586886	176	126
C14orf106	0.0525366	0.48863	0.82236	176	176
C14orf109	0.0194909	0.797366	0.93983	176	176
C14orf115	0.0652934	0.389259	0.77447	176	67
C14orf118	0.107859	0.154194	0.592536	176	176
C14orf119	0.0182611	0.8099	0.942798	176	176
C14orf126	-0.109207	0.149081	0.586363	176	176
C14orf128	0.14601	0.0531614	0.432113	176	176
C14orf129	-0.0835549	0.270239	0.69536	176	176
C14orf132	0.275373	0.000216474	0.0755171	176	176
C14orf135	0.0481099	0.526036	0.838706	176	176
C14orf138	0.00391581	0.958864	0.989837	176	176
C14orf139	-0.169499	0.0245165	0.334588	176	176
C14orf142	-0.060609	0.424247	0.793359	176	176
C14orf143	-0.07022	0.354405	0.751967	176	175
C14orf145	0.000255436	0.997315	0.999123	176	176
C14orf147	-0.0369433	0.626413	0.880811	176	176
C14orf148	0.091092	0.229223	0.661697	176	172
C14orf149	0.0260403	0.731553	0.918538	176	174
C14orf153	-0.0637687	0.400451	0.781728	176	176
C14orf156	-0.0116671	0.877859	0.964751	176	176
C14orf159	0.0185888	0.806555	0.942306	176	176
C14orf162	0.0903754	0.232923	0.666429	176	110
C14orf165	-0.034214	0.652135	0.890947	176	7
C14orf166B	-0.119652	0.11371	0.540815	176	52
C14orf166	-0.105454	0.163642	0.599549	176	176
C14orf167	0.0738314	0.330139	0.736364	176	176
C14orf169	0.0687726	0.364436	0.76012	176	176
C14orf174	0.0504318	0.506236	0.830634	176	173
C14orf176	-0.123783	0.10168	0.520049	176	173
C14orf178	-0.0253536	0.738371	0.920395	176	120
C14orf179	-0.0429251	0.571619	0.859339	176	176
C14orf180	-0.0918441	0.225385	0.658066	176	86
C14orf181	0.0709686	0.349285	0.748996	176	176
C14orf182	-0.0218017	0.773955	0.932504	176	156
C14orf183	0.0608104	0.422706	0.792386	176	33
C14orf184	0.00285166	0.970037	0.993314	176	146
C14orf19	0.0802848	0.2895	0.709234	176	170
C14orf1	0.069972	0.356111	0.753136	176	176
C14orf21	0.0446256	0.556465	0.852872	176	176
C14orf23	0.0705439	0.352184	0.750197	176	91
C14orf28	-0.134708	0.0746664	0.477266	176	176
C14orf2	-0.0396587	0.60126	0.870053	176	176
C14orf33	-0.0799561	0.291485	0.710086	176	176
C14orf34	-0.178195	0.0179742	0.303546	176	98
C14orf37	0.15395	0.0413504	0.402016	176	176
C14orf39	0.170079	0.0240243	0.331799	176	94
C14orf43	0.0996869	0.188055	0.620532	176	176
C14orf45	-0.0462007	0.542604	0.847268	176	176
C14orf48	0.116652	0.123121	0.555866	176	34
C14orf49	-0.021452	0.777485	0.933746	176	171
C14orf4	0.211789	0.00477612	0.201729	176	176
C14orf50	-0.156638	0.0378879	0.387805	176	173
C14orf53	-0.102468	0.17597	0.608909	176	11
C14orf64	0.0863519	0.254472	0.684195	176	162
C14orf68	-0.126539	0.0942286	0.511729	176	148
C14orf70	0.00412901	0.956626	0.989467	176	28
C14orf72	-0.146288	0.0527049	0.431086	176	171
C14orf73	0.0847306	0.263533	0.691384	176	174
C14orf79	0.014119	0.852457	0.956047	176	176
C14orf80	-0.0723382	0.34004	0.744436	176	176
C14orf86	-0.0738025	0.330328	0.736435	176	154
C14orf93	-0.189168	0.0119215	0.267735	176	176
C15orf17	-0.159494	0.0344806	0.379687	176	176
C15orf21	-0.032199	0.671395	0.898115	176	176
C15orf23	0.00405995	0.957351	0.989578	176	176
C15orf24	-0.019008	0.802282	0.941576	176	176
C15orf26	-0.0182927	0.809578	0.942798	176	161
C15orf27	0.109157	0.149268	0.586502	176	175
C15orf28	0.045378	0.549823	0.850203	176	144
C15orf29	-0.154274	0.0409192	0.4003	176	176
C15orf2	0.122056	0.106579	0.529253	176	75
C15orf32	-0.0839641	0.267892	0.693896	176	51
C15orf33	-0.0620584	0.413232	0.788024	176	171
C15orf34	-0.00968667	0.898469	0.972885	176	174
C15orf37	0.0674389	0.373833	0.765628	176	176
C15orf38	-0.163204	0.030445	0.361452	176	176
C15orf39	0.0471022	0.534749	0.844076	176	176
C15orf40	-0.127695	0.0912347	0.507233	176	176
C15orf41	0.0882921	0.243915	0.675016	176	176
C15orf42	0.087133	0.250184	0.679545	176	176
C15orf43	-0.0987315	0.192344	0.625983	176	15
C15orf44	-0.0659893	0.384214	0.771804	176	176
C15orf48	-0.0952356	0.208645	0.642491	176	176
C15orf50	0.0267136	0.724888	0.915509	176	37
C15orf51	0.06579	0.385655	0.772132	176	118
C15orf52	0.0401082	0.597141	0.867906	176	176
C15orf53	-0.179646	0.0170448	0.302164	176	85
C15orf54	0.0513131	0.498825	0.826767	176	119
C15orf55	0.00606422	0.936334	0.984272	176	93
C15orf56	-0.0296432	0.696134	0.906227	176	175
C15orf57	-0.172039	0.0224223	0.324716	176	176
C15orf58	-0.177332	0.0185473	0.307802	176	176
C15orf59	0.10397	0.169687	0.603788	176	176
C15orf5	-0.0275338	0.716796	0.91211	176	49
C15orf60	0.0524264	0.489544	0.823094	176	30
C15orf61	-0.180069	0.016782	0.300026	176	176
C15orf62	-0.0978577	0.196329	0.629146	176	176
C15orf63	-0.131158	0.0827205	0.49209	176	176
C16orf11	0.0257657	0.734277	0.919668	176	91
C16orf13	-0.0946222	0.211605	0.645883	176	176
C16orf3	0.088076	0.245075	0.675758	176	158
C16orf42	-0.0439078	0.562838	0.856541	176	176
C16orf45	0.0796784	0.293169	0.710255	176	176
C16orf46	-0.0878291	0.246406	0.67697	176	176
C16orf48	-0.139604	0.0646149	0.45766	176	176
C16orf52	0.113818	0.132556	0.567948	176	176
C16orf53	-0.00278806	0.970705	0.993314	176	176
C16orf54	-0.0738567	0.329973	0.736211	176	175
C16orf55	-0.114473	0.130327	0.564145	176	176
C16orf57	-0.0299073	0.693562	0.904986	176	176
C16orf58	0.0238209	0.753664	0.925176	176	176
C16orf59	0.075331	0.320383	0.730825	176	176
C16orf5	0.239303	0.00138047	0.140749	176	176
C16orf61	-0.113152	0.134851	0.571396	176	176
C16orf62	-0.00572233	0.939916	0.985377	176	176
C16orf63	0.0118653	0.8758	0.964283	176	176
C16orf68	0.203309	0.00680368	0.222133	176	176
C16orf70	0.0459235	0.545031	0.84818	176	176
C16orf71	-0.0417696	0.582026	0.861834	176	174
C16orf72	0.0239851	0.75202	0.924484	176	176
C16orf73	0.106071	0.161177	0.597067	176	87
C16orf74	0.101836	0.178666	0.613082	176	176
C16orf75	0.187139	0.0128824	0.273138	176	176
C16orf79	-0.0160715	0.832336	0.950159	176	176
C16orf7	-0.0665589	0.380114	0.76951	176	176
C16orf80	-0.0593698	0.433799	0.798125	176	176
C16orf81	0.0928372	0.220388	0.653334	176	77
C16orf82	0.0348409	0.646189	0.888772	176	28
C16orf86	-0.155313	0.0395622	0.39518	176	176
C16orf87	0.0251938	0.739961	0.920982	176	176
C16orf88	0.130812	0.0835409	0.493687	176	176
C16orf89	0.127233	0.0924227	0.508159	176	170
C16orf90	0.0618998	0.414429	0.788024	176	57
C16orf91	0.0692982	0.360773	0.757483	176	176
C16orf92	0.0652635	0.389477	0.77447	176	43
C16orf93	-0.061604	0.416667	0.789679	176	176
C17orf100	0.196886	0.00881702	0.240683	176	176
C17orf101	0.00729261	0.923473	0.98042	176	176
C17orf102	0.0246772	0.745108	0.92277	176	35
C17orf103	0.0742564	0.327355	0.734287	176	176
C17orf104	0.146225	0.0528069	0.431395	176	173
C17orf106	-0.0325118	0.66839	0.896806	176	176
C17orf107	-0.0449004	0.554035	0.851485	176	176
C17orf108	-0.115032	0.128448	0.561892	176	176
C17orf28	-0.0606862	0.423656	0.792868	176	176
C17orf37	0.0560196	0.46023	0.809931	176	176
C17orf39	-0.0317915	0.675317	0.898814	176	176
C17orf42	0.0687392	0.364669	0.760311	176	176
C17orf44	-0.133377	0.0776098	0.481622	176	176
C17orf46	0.0324865	0.668634	0.896951	176	155
C17orf47	0.0782903	0.301687	0.71487	176	143
C17orf48	-0.104329	0.168207	0.602096	176	176
C17orf49	-0.0731515	0.334623	0.739826	176	176
C17orf50	0.062207	0.412112	0.787347	176	141
C17orf51	0.104457	0.167685	0.601946	176	176
C17orf53	0.163485	0.0301568	0.360268	176	176
C17orf54	0.010322	0.891849	0.969939	176	16
C17orf55	0.0325065	0.668442	0.896814	176	137
C17orf56	0.0690308	0.362634	0.758827	176	176
C17orf57	-0.0389034	0.608211	0.8729	176	174
C17orf58	-0.106545	0.159302	0.597067	176	176
C17orf59	-0.100067	0.186369	0.619818	176	176
C17orf60	-0.161598	0.0321398	0.371165	176	175
C17orf61	-0.111421	0.140959	0.578583	176	176
C17orf62	0.0294412	0.698103	0.906732	176	176
C17orf63	0.0324061	0.669405	0.897141	176	176
C17orf64	0.060316	0.426494	0.794382	176	92
C17orf65	-0.00414041	0.956507	0.989467	176	176
C17orf66	-0.0784562	0.30066	0.714506	176	95
C17orf67	0.00836979	0.912212	0.976771	176	176
C17orf68	-0.0414187	0.585203	0.863378	176	176
C17orf69	0.0965524	0.202392	0.635686	176	176
C17orf70	0.113186	0.134734	0.57114	176	176
C17orf71	0.0867935	0.252042	0.681254	176	176
C17orf72	0.0373595	0.622528	0.879512	176	176
C17orf73	-0.123945	0.101229	0.519544	176	59
C17orf74	0.075347	0.32028	0.730825	176	76
[truncated: 17,899 more rows]
